# Supplementary material for: Diet and specific microbial exposure trigger features of environmental enteropathy in a novel murine model
Source: Nat Commun. 2015 Aug 4;6:7806. doi: 10.1038/ncomms8806 (PMC4532793; doi:10.1038/ncomms8806)
Supplement: Supplementary Data 1 — An OTU table of the 454 pyrosequencing data derived from the 16S rDNA gene of small intestinal bacteria. [file ncomms8806-s2.xlsx]

## Sheet: Sheet1
Supplementary Data 1		OTU Table for Pyrosequencing
OTU	Size	Taxonomy											Group	MAL DUO 1	MAL DUO 2	MAL DUO 3	MAL DUO 4	CON DUO 1	CON DUO 2	CON DUO 3	CON DUO 4	MAL ILEUM1	MAL ILEUM 2	MAL ILEUM 3	CON ILEUM 1	CON ILEUM 2	CON ILEUM 3
Otu0001	2508	Bacteria(100);"Proteobacteria"(100);Gammaproteobacteria(100);"Enterobacteriales"(100);Enterobacteriaceae(100);Escherichia_Shigella(79);											Otu0001	15	56	0	1	4	2	0	1	82	125	104	12	12	1
Otu0002	2232	Bacteria(100);Firmicutes(100);Bacilli(100);Lactobacillales(100);Lactobacillaceae(100);Lactobacillus(100);											Otu0002	36	72	322	69	169	177	225	473	122	376	55	70	62	3
Otu0003	2139	Bacteria(100);Firmicutes(100);Erysipelotrichia(100);Erysipelotrichales(100);Erysipelotrichaceae(100);Turicibacter(100);											Otu0003	77	33	56	4	47	27	41	138	764	68	42	634	167	33
Otu0004	1316	Bacteria(100);"Bacteroidetes"(100);"Bacteroidia"(68);"Bacteroidales"(68);unclassified(68);unclassified(68);											Otu0004	19	25	76	114	15	15	15	12	111	118	464	201	90	23
Otu0005	561	Bacteria(100);"Bacteroidetes"(100);"Bacteroidia"(70);"Bacteroidales"(70);unclassified(70);unclassified(70);											Otu0005	14	10	28	65	5	7	8	10	43	50	200	56	47	8
Otu0006	183	Bacteria(100);Firmicutes(100);Clostridia(100);Clostridiales(100);Peptostreptococcaceae(100);Clostridium_XI(100);											Otu0006	2	15	6	6	2	1	1	5	123	3	6	4	1	0
Otu0007	168	Bacteria(100);Firmicutes(100);Bacilli(100);Lactobacillales(100);Enterococcaceae(100);Enterococcus(100);											Otu0007	0	0	0	0	0	0	0	0	0	0	0	0	0	0
Otu0008	160	Bacteria(100);unclassified(99);unclassified(99);unclassified(99);unclassified(99);unclassified(99);											Otu0008	16	1	0	0	0	0	0	0	0	1	1	0	0	141
Otu0009	150	Bacteria(100);"Actinobacteria"(100);Actinobacteria(100);Actinomycetales(100);Propionibacteriaceae(100);Propionibacterium(100);											Otu0009	23	17	0	0	1	0	0	0	17	41	5	9	5	3
Otu0010	143	Bacteria(100);"Bacteroidetes"(100);unclassified(100);unclassified(100);unclassified(100);unclassified(100);											Otu0010	12	20	2	25	1	0	7	7	1	2	1	26	4	28
Otu0011	129	Bacteria(100);"Proteobacteria"(100);Gammaproteobacteria(100);Pseudomonadales(100);Pseudomonadaceae(100);Pseudomonas(100);											Otu0011	7	15	0	0	1	1	0	0	23	18	28	14	1	2
Otu0012	124	Bacteria(100);Firmicutes(100);Clostridia(100);Clostridiales(100);Clostridiaceae_1(100);Clostridium_sensu_stricto(99);											Otu0012	2	0	5	0	20	7	4	11	21	13	4	20	6	5
Otu0013	109	Bacteria(100);Firmicutes(100);Clostridia(100);Clostridiales(100);Lachnospiraceae(100);unclassified(100);											Otu0013	22	0	3	0	4	0	0	0	1	0	2	0	0	76
Otu0014	80	Bacteria(100);"Bacteroidetes"(100);"Bacteroidia"(61);"Bacteroidales"(61);unclassified(61);unclassified(61);											Otu0014	0	0	0	0	0	0	0	0	19	13	48	0	0	0
Otu0015	58	Bacteria(100);"Bacteroidetes"(100);unclassified(100);unclassified(100);unclassified(100);unclassified(100);											Otu0015	0	0	0	0	0	0	0	0	10	14	34	0	0	0
Otu0016	57	Bacteria(100);Firmicutes(100);Clostridia(100);Clostridiales(100);unclassified(86);unclassified(86);											Otu0016	19	1	0	0	0	0	0	0	0	0	0	0	0	36
Otu0017	41	Bacteria(100);Firmicutes(100);Clostridia(100);Clostridiales(100);Lachnospiraceae(100);unclassified(100);											Otu0017	9	0	0	0	0	0	0	0	0	0	0	0	0	32
Otu0018	28	Bacteria(100);"Actinobacteria"(100);Actinobacteria(100);Coriobacteriales(100);Coriobacteriaceae(100);unclassified(93);											Otu0018	1	1	3	1	0	0	0	0	8	4	6	4	0	0
Otu0019	27	Bacteria(100);Firmicutes(100);Bacilli(100);Bacillales(100);Staphylococcaceae(100);Staphylococcus(100);											Otu0019	3	7	0	0	0	0	0	0	1	10	2	1	2	1
Otu0020	27	Bacteria(100);"Actinobacteria"(100);Actinobacteria(100);Coriobacteriales(100);Coriobacteriaceae(100);unclassified(100);											Otu0020	0	1	0	0	7	0	0	0	0	1	1	17	0	0
Otu0021	22	Bacteria(100);Firmicutes(100);Clostridia(100);Clostridiales(100);Lachnospiraceae(100);unclassified(100);											Otu0021	7	0	0	0	2	0	1	2	0	0	0	0	0	9
Otu0022	21	Bacteria(100);"Proteobacteria"(100);Gammaproteobacteria(100);Xanthomonadales(100);Xanthomonadaceae(100);Stenotrophomonas(100);											Otu0022	1	2	0	0	0	0	0	0	3	4	1	2	2	0
Otu0023	20	Bacteria(100);Firmicutes(100);Clostridia(100);Clostridiales(95);unclassified(95);unclassified(95);											Otu0023	0	0	0	0	0	0	0	0	0	12	0	4	2	0
Otu0024	19	Bacteria(100);Firmicutes(100);Clostridia(100);Clostridiales(100);Lachnospiraceae(100);unclassified(100);											Otu0024	4	2	0	0	0	0	0	0	0	0	0	0	1	12
Otu0025	17	Bacteria(100);Firmicutes(100);Clostridia(100);Clostridiales(100);unclassified(100);unclassified(100);											Otu0025	0	0	2	0	1	0	6	4	0	0	0	0	1	0
Otu0026	17	Bacteria(100);"Actinobacteria"(100);Actinobacteria(100);Actinomycetales(100);Corynebacteriaceae(100);Corynebacterium(100);											Otu0026	0	1	0	0	0	0	0	0	3	8	0	0	1	0
Otu0027	17	Bacteria(100);Firmicutes(100);Clostridia(100);Clostridiales(100);Lachnospiraceae(100);unclassified(100);											Otu0027	4	0	0	0	0	0	0	0	0	0	0	0	0	13
Otu0028	16	Bacteria(100);"Actinobacteria"(100);Actinobacteria(100);Actinomycetales(100);Corynebacteriaceae(100);Corynebacterium(100);											Otu0028	0	0	0	0	0	0	0	0	3	8	1	0	0	0
Otu0029	16	Bacteria(100);Firmicutes(100);Bacilli(100);Lactobacillales(100);Streptococcaceae(100);Streptococcus(100);											Otu0029	0	5	0	0	0	0	0	0	3	2	0	0	3	0
Otu0030	15	Bacteria(100);Firmicutes(100);Clostridia(100);Clostridiales(100);Lachnospiraceae(100);unclassified(100);											Otu0030	0	0	2	0	0	0	0	0	1	6	0	0	5	0
Otu0031	14	Bacteria(100);Firmicutes(100);Clostridia(100);Clostridiales(100);Clostridiales_Incertae_Sedis_XI(100);Finegoldia(100);											Otu0031	1	2	0	0	0	0	0	0	0	9	0	0	0	0
Otu0032	13	Bacteria(100);Firmicutes(100);Clostridia(100);Clostridiales(100);Lachnospiraceae(100);unclassified(100);											Otu0032	3	0	0	0	0	0	0	0	0	0	0	0	0	10
Otu0033	13	Bacteria(100);Firmicutes(100);Clostridia(100);Clostridiales(100);Lachnospiraceae(100);Marvinbryantia(100);											Otu0033	2	0	0	0	2	0	1	0	0	0	0	0	0	8
Otu0034	13	Bacteria(100);Firmicutes(100);Clostridia(100);Clostridiales(100);unclassified(100);unclassified(100);											Otu0034	1	0	0	0	1	0	0	0	0	0	0	0	0	11
Otu0035	12	Bacteria(100);Firmicutes(100);unclassified(67);unclassified(67);unclassified(67);unclassified(67);											Otu0035	1	1	0	0	0	0	0	0	0	0	1	0	0	9
Otu0036	12	Bacteria(100);Firmicutes(100);Clostridia(100);Clostridiales(100);Lachnospiraceae(100);unclassified(100);											Otu0036	3	0	0	0	0	0	0	0	0	0	1	0	0	8
Otu0037	12	Bacteria(100);Firmicutes(100);unclassified(100);unclassified(100);unclassified(100);unclassified(100);											Otu0037	4	0	0	0	0	0	0	0	0	0	0	0	0	8
Otu0038	12	Bacteria(100);Firmicutes(100);Bacilli(100);Lactobacillales(100);Streptococcaceae(100);Streptococcus(100);											Otu0038	0	0	1	0	0	0	0	0	0	7	0	1	0	0
Otu0039	11	Bacteria(100);"Bacteroidetes"(100);"Bacteroidia"(100);"Bacteroidales"(100);"Prevotellaceae"(100);Prevotella(100);											Otu0039	0	0	0	0	0	0	0	0	4	6	0	0	1	0
Otu0040	11	Bacteria(100);"Actinobacteria"(100);Actinobacteria(100);Actinomycetales(100);Corynebacteriaceae(100);Corynebacterium(100);											Otu0040	0	3	0	0	0	0	0	0	2	3	1	0	0	0
Otu0041	11	Bacteria(100);"Bacteroidetes"(100);unclassified(100);unclassified(100);unclassified(100);unclassified(100);											Otu0041	0	0	0	0	0	0	0	0	2	2	7	0	0	0
Otu0042	10	Bacteria(100);"Actinobacteria"(100);Actinobacteria(100);Actinomycetales(100);Corynebacteriaceae(100);Corynebacterium(100);											Otu0042	4	0	0	0	0	0	0	0	1	3	1	0	0	0
Otu0043	10	Bacteria(100);"Bacteroidetes"(100);unclassified(100);unclassified(100);unclassified(100);unclassified(100);											Otu0043	0	1	0	2	0	0	0	1	0	1	0	0	2	2
Otu0044	10	Bacteria(100);Firmicutes(100);Bacilli(100);Bacillales(100);Staphylococcaceae(100);Staphylococcus(100);											Otu0044	0	2	0	0	0	0	0	0	2	0	0	1	1	0
Otu0045	10	Bacteria(100);Firmicutes(100);Clostridia(61);Clostridiales(61);unclassified(61);unclassified(61);											Otu0045	0	0	0	0	4	0	5	0	0	0	0	0	0	1
Otu0046	10	Bacteria(100);Firmicutes(100);Clostridia(100);Clostridiales(100);Lachnospiraceae(100);unclassified(100);											Otu0046	0	0	3	0	0	0	0	0	0	2	3	0	1	1
Otu0047	9	Bacteria(100);Firmicutes(100);Clostridia(100);Clostridiales(100);unclassified(100);unclassified(100);											Otu0047	2	0	0	0	0	0	0	0	0	0	0	0	0	7
Otu0048	9	Bacteria(100);Firmicutes(100);Clostridia(100);Clostridiales(100);Lachnospiraceae(89);unclassified(89);											Otu0048	2	1	0	0	0	0	0	0	0	0	0	0	0	6
Otu0049	9	Bacteria(100);Firmicutes(100);Clostridia(100);Clostridiales(100);unclassified(100);unclassified(100);											Otu0049	4	0	0	0	0	0	0	0	0	0	0	0	0	5
Otu0050	9	Bacteria(100);"Actinobacteria"(100);Actinobacteria(100);Coriobacteriales(100);Coriobacteriaceae(100);unclassified(100);											Otu0050	0	0	0	0	2	1	0	0	0	0	0	5	1	0
Otu0051	9	Bacteria(100);Firmicutes(100);unclassified(78);unclassified(78);unclassified(78);unclassified(78);											Otu0051	2	0	0	0	0	0	0	0	0	0	0	0	0	7
Otu0052	9	Bacteria(100);"Bacteroidetes"(100);"Bacteroidia"(100);"Bacteroidales"(100);unclassified(100);unclassified(100);											Otu0052	0	0	0	0	0	0	0	0	2	2	5	0	0	0
Otu0053	8	Bacteria(100);Firmicutes(100);Clostridia(100);Clostridiales(100);Lachnospiraceae(100);unclassified(100);											Otu0053	2	0	0	0	0	0	0	0	0	0	0	0	0	6
Otu0054	8	Bacteria(100);Firmicutes(100);Clostridia(100);Clostridiales(100);Ruminococcaceae(100);unclassified(75);											Otu0054	3	0	0	0	0	0	0	0	0	0	0	0	0	5
Otu0055	8	Bacteria(100);Firmicutes(100);Clostridia(100);Clostridiales(100);Lachnospiraceae(100);unclassified(100);											Otu0055	0	1	0	0	0	0	0	0	0	0	0	0	0	7
Otu0056	7	Bacteria(100);Firmicutes(100);Clostridia(100);Clostridiales(100);Lachnospiraceae(100);unclassified(100);											Otu0056	2	0	0	0	0	0	0	0	0	1	0	0	0	4
Otu0057	7	Bacteria(100);unclassified(100);unclassified(100);unclassified(100);unclassified(100);unclassified(100);											Otu0057	0	2	0	0	0	0	0	0	0	4	0	0	1	0
Otu0058	7	Bacteria(100);Firmicutes(100);Clostridia(100);Clostridiales(100);Lachnospiraceae(100);unclassified(100);											Otu0058	0	0	4	0	1	0	2	0	0	0	0	0	0	0
Otu0059	7	Bacteria(100);Firmicutes(100);Bacilli(100);Lactobacillales(100);Lactobacillaceae(100);Lactobacillus(100);											Otu0059	1	0	0	0	0	0	1	1	0	0	0	3	0	0
Otu0060	7	Bacteria(100);"Proteobacteria"(100);Betaproteobacteria(100);unclassified(100);unclassified(100);unclassified(100);											Otu0060	0	1	0	0	0	0	0	0	0	1	2	0	3	0
Otu0061	7	Bacteria(100);Firmicutes(100);Clostridia(100);Clostridiales(100);unclassified(100);unclassified(100);											Otu0061	0	0	0	0	0	0	0	0	0	2	0	1	0	4
Otu0062	7	Bacteria(100);Firmicutes(100);Clostridia(100);Clostridiales(100);Lachnospiraceae(100);unclassified(86);											Otu0062	0	0	0	0	2	0	0	0	0	1	0	0	0	4
Otu0063	7	Bacteria(100);"Bacteroidetes"(100);"Bacteroidia"(100);"Bacteroidales"(100);unclassified(100);unclassified(100);											Otu0063	0	0	0	0	0	0	0	0	0	0	7	0	0	0
Otu0064	7	Bacteria(100);"Actinobacteria"(100);Actinobacteria(100);Actinomycetales(100);Corynebacteriaceae(100);Corynebacterium(100);											Otu0064	0	1	0	0	0	0	0	0	4	0	0	0	0	0
Otu0065	7	Bacteria(100);Firmicutes(100);Clostridia(100);Clostridiales(100);Lachnospiraceae(100);unclassified(100);											Otu0065	0	0	2	0	0	0	0	0	0	0	0	0	0	4
Otu0066	6	Bacteria(100);Firmicutes(100);Clostridia(100);Clostridiales(100);Lachnospiraceae(84);unclassified(84);											Otu0066	4	0	0	0	0	0	0	0	0	1	0	0	0	1
Otu0067	6	Bacteria(100);Firmicutes(100);unclassified(100);unclassified(100);unclassified(100);unclassified(100);											Otu0067	0	0	0	0	0	0	0	0	0	0	0	0	0	6
Otu0068	6	Bacteria(100);Firmicutes(100);Clostridia(100);Clostridiales(100);unclassified(100);unclassified(100);											Otu0068	1	0	0	0	0	0	0	0	0	0	0	0	0	5
Otu0069	6	Bacteria(100);Firmicutes(100);Clostridia(100);Clostridiales(100);Lachnospiraceae(100);unclassified(100);											Otu0069	1	0	0	0	0	0	0	0	0	0	0	0	0	5
Otu0070	6	Bacteria(100);Firmicutes(100);Clostridia(100);Clostridiales(100);Lachnospiraceae(100);unclassified(100);											Otu0070	1	0	0	0	0	0	0	0	0	0	0	0	0	5
Otu0071	6	Bacteria(100);unclassified;unclassified;unclassified;unclassified;unclassified;											Otu0071	0	0	0	0	1	0	1	1	1	0	0	0	0	2
Otu0072	6	Bacteria(100);Firmicutes(100);Clostridia(100);Clostridiales(100);unclassified(100);unclassified(100);											Otu0072	3	0	0	0	0	0	0	0	0	0	0	0	0	3
Otu0073	6	Bacteria(100);Firmicutes(100);Clostridia(100);Clostridiales(100);unclassified(100);unclassified(100);											Otu0073	3	1	0	0	0	0	0	0	0	0	0	1	0	1
Otu0074	6	Bacteria(100);Firmicutes(100);Clostridia(100);Clostridiales(100);Lachnospiraceae(100);unclassified(100);											Otu0074	0	0	0	0	1	0	0	0	0	3	0	0	0	2
Otu0075	6	Bacteria(100);"Actinobacteria"(100);Actinobacteria(100);Actinomycetales(100);Corynebacteriaceae(100);Corynebacterium(100);											Otu0075	0	4	0	0	0	0	0	0	0	2	0	0	0	0
Otu0076	6	Bacteria(100);Firmicutes(100);Clostridia(100);Clostridiales(100);unclassified(100);unclassified(100);											Otu0076	1	0	0	0	0	0	0	0	0	0	0	0	0	5
Otu0077	6	Bacteria(100);Firmicutes(100);Clostridia(100);Clostridiales(100);Lachnospiraceae(100);unclassified(100);											Otu0077	0	0	0	0	0	0	0	0	0	0	0	0	0	6
Otu0078	6	Bacteria(100);Firmicutes(100);Bacilli(100);Bacillales(100);Paenibacillaceae_2(100);Aneurinibacillus(100);											Otu0078	0	0	0	0	0	0	0	0	0	6	0	0	0	0
Otu0079	5	Bacteria(100);Firmicutes(100);Clostridia(100);Clostridiales(100);Clostridiales_Incertae_Sedis_XI(100);Peptoniphilus(100);											Otu0079	0	0	0	0	0	0	0	0	0	3	2	0	0	0
Otu0080	5	Bacteria(100);Firmicutes(100);Clostridia(100);Clostridiales(100);Lachnospiraceae(100);unclassified(100);											Otu0080	0	0	0	1	2	0	1	0	0	0	0	0	0	1
Otu0081	5	Bacteria(100);Firmicutes(100);Clostridia(100);Clostridiales(100);Clostridiales_Incertae_Sedis_XI(100);Peptoniphilus(100);											Otu0081	0	0	0	0	0	0	0	0	1	3	0	0	1	0
Otu0082	5	Bacteria(100);"Actinobacteria"(100);Actinobacteria(100);Actinomycetales(100);Corynebacteriaceae(100);Corynebacterium(100);											Otu0082	0	0	0	0	1	0	0	0	0	3	0	0	0	0
Otu0083	5	Bacteria(100);Firmicutes(100);Clostridia(100);Clostridiales(100);unclassified(80);unclassified(80);											Otu0083	0	0	0	1	0	0	0	0	0	0	0	0	0	4
Otu0084	5	Bacteria(100);Firmicutes(100);Bacilli(100);Bacillales(100);Staphylococcaceae(100);Staphylococcus(100);											Otu0084	0	2	0	0	0	0	0	0	0	1	0	0	0	0
Otu0085	5	Bacteria(100);Firmicutes(100);Clostridia(100);Clostridiales(100);Ruminococcaceae(100);unclassified(100);											Otu0085	1	0	0	0	0	0	0	0	0	0	0	0	0	4
Otu0086	5	Bacteria(100);Firmicutes(100);Clostridia(100);Clostridiales(100);Lachnospiraceae(100);unclassified(100);											Otu0086	1	0	1	0	0	0	0	0	0	3	0	0	0	0
Otu0087	5	Bacteria(100);Firmicutes(100);Clostridia(100);Clostridiales(100);unclassified(100);unclassified(100);											Otu0087	1	0	0	0	0	0	0	0	0	0	0	0	0	4
Otu0088	5	Bacteria(100);Firmicutes(100);Clostridia(100);Clostridiales(100);unclassified(100);unclassified(100);											Otu0088	0	0	0	0	0	0	0	0	0	0	0	0	0	5
Otu0089	5	Bacteria(100);Firmicutes(100);Clostridia(100);Clostridiales(100);Lachnospiraceae(100);unclassified(100);											Otu0089	0	0	0	0	0	0	0	0	0	0	0	0	0	5
Otu0090	4	Bacteria(100);Firmicutes(100);Clostridia(100);Clostridiales(100);unclassified(100);unclassified(100);											Otu0090	0	0	0	0	0	0	0	0	0	2	0	0	2	0
Otu0091	4	Bacteria(100);Firmicutes(100);unclassified(100);unclassified(100);unclassified(100);unclassified(100);											Otu0091	0	0	0	0	0	0	0	1	0	0	0	0	0	3
Otu0092	4	Bacteria(100);Firmicutes(100);Clostridia(100);Clostridiales(100);unclassified(100);unclassified(100);											Otu0092	1	0	0	0	0	0	0	0	0	0	0	0	0	3
Otu0093	4	Bacteria(100);Firmicutes(100);Bacilli(100);Bacillales(100);Staphylococcaceae(100);Staphylococcus(100);											Otu0093	1	1	0	0	0	0	0	0	0	0	0	0	2	0
Otu0094	4	Bacteria(100);Firmicutes(100);Clostridia(100);Clostridiales(100);Lachnospiraceae(100);unclassified(100);											Otu0094	0	0	0	0	0	0	0	0	0	0	0	0	0	4
Otu0095	4	Bacteria(100);"Actinobacteria"(100);Actinobacteria(100);Actinomycetales(100);Propionibacteriaceae(100);Propionibacterium(100);											Otu0095	0	2	0	0	0	0	0	0	1	0	0	0	1	0
Otu0096	4	Bacteria(100);Firmicutes(100);Negativicutes(100);Selenomonadales(100);Veillonellaceae(100);Dialister(100);											Otu0096	0	0	0	0	0	0	0	0	0	1	0	0	1	0
Otu0097	4	Bacteria(100);Firmicutes(100);Clostridia(100);Clostridiales(100);unclassified;unclassified;											Otu0097	1	0	0	0	0	0	0	0	0	0	0	0	0	3
Otu0098	4	Bacteria(100);Firmicutes(100);Clostridia(100);Clostridiales(100);Peptostreptococcaceae(100);Peptostreptococcus(100);											Otu0098	0	1	0	0	0	0	0	0	0	3	0	0	0	0
Otu0099	4	Bacteria(100);Firmicutes(100);Clostridia(100);Clostridiales(100);Lachnospiraceae(100);unclassified(100);											Otu0099	0	0	0	0	0	0	0	0	0	0	1	0	0	3
Otu0100	4	Bacteria(100);Firmicutes(100);Clostridia(100);Clostridiales(100);Lachnospiraceae(75);unclassified(75);											Otu0100	1	0	0	0	0	0	0	0	0	0	0	0	0	3
Otu0101	4	Bacteria(100);"Proteobacteria"(100);Alphaproteobacteria(100);unclassified;unclassified;unclassified;											Otu0101	0	0	0	2	0	2	0	0	0	0	0	0	0	0
Otu0102	4	Bacteria(100);Firmicutes(100);Clostridia(100);Clostridiales(100);Ruminococcaceae(100);Oscillibacter(100);											Otu0102	1	0	0	0	0	0	0	0	0	0	0	0	0	3
Otu0103	4	Bacteria(100);Firmicutes(100);Clostridia(100);Clostridiales(100);Ruminococcaceae(100);unclassified(100);											Otu0103	1	0	0	0	0	0	0	0	0	0	0	0	0	3
Otu0104	4	Bacteria(100);Firmicutes(100);Clostridia(100);Clostridiales(100);Ruminococcaceae(100);unclassified(100);											Otu0104	0	0	0	0	1	0	0	0	0	0	0	0	1	2
Otu0105	4	Bacteria(100);Firmicutes(100);Clostridia(100);Clostridiales(100);Ruminococcaceae(100);unclassified(100);											Otu0105	4	0	0	0	0	0	0	0	0	0	0	0	0	0
Otu0106	4	Bacteria(100);unclassified(100);unclassified(100);unclassified(100);unclassified(100);unclassified(100);											Otu0106	1	0	0	0	0	0	0	0	1	0	0	0	0	2
Otu0107	4	Bacteria(100);Firmicutes(100);Clostridia(100);Clostridiales(100);Ruminococcaceae(100);unclassified(100);											Otu0107	1	0	0	0	0	0	0	0	0	0	0	0	0	3
Otu0108	4	Bacteria(100);"Bacteroidetes"(100);unclassified(100);unclassified(100);unclassified(100);unclassified(100);											Otu0108	0	0	0	1	1	0	1	0	0	0	0	1	0	0
Otu0109	4	Bacteria(100);Firmicutes(100);Clostridia(100);Clostridiales(100);Lachnospiraceae(100);unclassified(100);											Otu0109	0	0	0	0	0	0	0	0	0	0	0	0	0	4
Otu0110	4	Bacteria(100);"Actinobacteria"(100);Actinobacteria(100);Actinomycetales(100);Corynebacteriaceae(100);Corynebacterium(100);											Otu0110	0	0	0	0	0	0	0	0	0	1	0	0	1	0
Otu0111	4	Bacteria(100);Firmicutes(100);Clostridia(100);Clostridiales(100);Lachnospiraceae(100);unclassified(100);											Otu0111	1	0	0	0	0	0	0	0	0	0	0	0	0	3
Otu0112	4	Bacteria(100);Firmicutes(100);Clostridia(100);Clostridiales(75);unclassified(75);unclassified(75);											Otu0112	1	0	0	0	0	0	1	0	0	0	0	0	1	1
Otu0113	3	Bacteria(100);"Bacteroidetes"(100);"Bacteroidia"(100);"Bacteroidales"(100);unclassified(100);unclassified(100);											Otu0113	0	0	0	0	0	0	0	0	0	3	0	0	0	0
Otu0114	3	Bacteria(100);Firmicutes(100);Clostridia(100);Clostridiales(100);Clostridiales_Incertae_Sedis_XI(100);Anaerococcus(100);											Otu0114	0	0	0	0	0	0	0	0	0	3	0	0	0	0
Otu0115	3	Bacteria(100);Firmicutes(100);Bacilli(100);Lactobacillales(100);Streptococcaceae(100);Streptococcus(100);											Otu0115	0	1	0	0	0	0	0	0	0	2	0	0	0	0
Otu0116	3	Bacteria(100);Firmicutes(100);Clostridia(100);Clostridiales(100);Lachnospiraceae(100);unclassified(100);											Otu0116	0	0	0	0	0	0	0	0	1	1	1	0	0	0
Otu0117	3	Bacteria(100);Firmicutes(100);Bacilli(100);Lactobacillales(100);Streptococcaceae(100);Lactococcus(100);											Otu0117	0	0	0	0	0	0	0	0	0	3	0	0	0	0
Otu0118	3	Bacteria(100);Firmicutes(100);Clostridia(100);Clostridiales(100);Lachnospiraceae(100);unclassified(100);											Otu0118	1	0	0	0	0	0	0	0	0	0	0	0	0	2
Otu0119	3	Bacteria(100);Firmicutes(100);Clostridia(100);Clostridiales(100);Ruminococcaceae(100);unclassified(100);											Otu0119	0	0	0	0	0	0	0	0	0	0	0	0	0	3
Otu0120	3	Bacteria(100);Firmicutes(100);Clostridia(100);Clostridiales(100);unclassified(100);unclassified(100);											Otu0120	0	0	0	0	0	0	0	0	0	0	0	2	0	1
Otu0121	3	Bacteria(100);Firmicutes(100);Clostridia(100);Clostridiales(100);Lachnospiraceae(100);unclassified(100);											Otu0121	0	1	0	0	1	0	0	0	0	1	0	0	0	0
Otu0122	3	Bacteria(100);unclassified(67);unclassified(67);unclassified(67);unclassified(67);unclassified(67);											Otu0122	0	0	0	0	0	0	0	0	0	0	0	0	0	3
Otu0123	3	Bacteria(100);Firmicutes(100);Clostridia(100);Clostridiales(100);unclassified(100);unclassified(100);											Otu0123	1	0	0	0	0	0	0	1	0	0	0	0	0	1
Otu0124	3	Bacteria(100);Firmicutes(100);Clostridia(100);Clostridiales(100);Lachnospiraceae(100);unclassified(100);											Otu0124	2	0	0	0	0	0	0	0	0	1	0	0	0	0
Otu0125	3	Bacteria(100);Firmicutes(100);Clostridia(100);Clostridiales(100);Lachnospiraceae(100);unclassified(100);											Otu0125	0	0	0	0	0	0	0	0	0	0	0	0	0	2
Otu0126	3	Bacteria(100);Firmicutes(100);Clostridia(100);Clostridiales(100);Lachnospiraceae(100);unclassified(100);											Otu0126	0	0	0	0	0	0	0	0	0	0	0	0	1	2
Otu0127	3	Bacteria(100);Firmicutes(100);Clostridia(100);Clostridiales(100);Lachnospiraceae(100);unclassified(100);											Otu0127	1	0	0	0	0	0	0	0	0	0	1	0	0	1
Otu0128	3	Bacteria(100);Firmicutes(100);unclassified(100);unclassified(100);unclassified(100);unclassified(100);											Otu0128	0	0	0	0	0	0	0	0	0	0	0	0	0	3
Otu0129	3	Bacteria(100);"Proteobacteria"(100);Betaproteobacteria(100);Burkholderiales(100);Comamonadaceae(100);Delftia(100);											Otu0129	0	0	0	0	0	0	0	0	0	2	0	0	1	0
Otu0130	3	Bacteria(100);Firmicutes(100);Clostridia(67);Clostridiales(67);unclassified(67);unclassified(67);											Otu0130	1	0	0	0	0	0	0	0	0	0	0	0	0	2
Otu0131	3	Bacteria(100);Firmicutes(100);Clostridia(100);Clostridiales(100);Ruminococcaceae(100);unclassified(100);											Otu0131	1	0	0	0	0	0	0	0	0	0	1	0	0	1
Otu0132	3	Bacteria(100);Firmicutes(100);Clostridia(100);Clostridiales(100);Lachnospiraceae(100);unclassified(100);											Otu0132	0	0	0	0	0	0	0	0	0	0	0	0	3	0
Otu0133	3	Bacteria(100);Firmicutes(100);Clostridia(100);Clostridiales(100);Ruminococcaceae(100);Oscillibacter(100);											Otu0133	0	0	0	0	0	0	0	0	0	0	0	0	0	3
Otu0134	3	Bacteria(100);Firmicutes(100);Clostridia(100);Clostridiales(100);Lachnospiraceae(100);unclassified(100);											Otu0134	0	0	0	0	0	0	0	0	0	2	0	0	0	1
Otu0135	3	Bacteria(100);"Actinobacteria"(100);Actinobacteria(100);Actinomycetales(100);Micrococcaceae(100);Rothia(100);											Otu0135	0	1	0	0	0	0	0	0	0	1	0	0	0	0
Otu0136	3	Bacteria(100);Firmicutes(100);Clostridia(100);Clostridiales(100);Lachnospiraceae(100);unclassified(100);											Otu0136	0	0	0	0	2	0	0	0	0	0	0	0	0	1
Otu0137	3	Bacteria(100);Firmicutes(100);Clostridia(100);Clostridiales(100);Ruminococcaceae(100);unclassified(100);											Otu0137	3	0	0	0	0	0	0	0	0	0	0	0	0	0
Otu0138	3	Bacteria(100);Firmicutes(100);Clostridia(100);Clostridiales(100);Ruminococcaceae(100);unclassified(100);											Otu0138	0	0	0	0	0	0	0	0	0	0	2	0	0	1
Otu0139	3	Bacteria(100);Firmicutes(100);Clostridia(100);Clostridiales(100);Lachnospiraceae(100);unclassified(100);											Otu0139	2	0	0	0	0	0	0	0	0	0	0	0	0	1
Otu0140	3	Bacteria(100);"Bacteroidetes"(100);"Bacteroidia"(67);"Bacteroidales"(67);unclassified(67);unclassified(67);											Otu0140	0	0	1	1	0	0	0	0	0	0	1	0	0	0
Otu0141	3	Bacteria(100);Firmicutes(100);Clostridia(100);Clostridiales(100);unclassified(100);unclassified(100);											Otu0141	0	0	0	0	0	0	0	0	0	3	0	0	0	0
Otu0142	2	Bacteria(100);TM7(100);TM7_class_incertae_sedis(100);TM7_order_incertae_sedis(100);TM7_family_incertae_sedis(100);TM7_genus_incertae_sedis(100);											Otu0142	0	0	0	0	0	0	0	0	0	2	0	0	0	0
Otu0143	2	Bacteria(100);Firmicutes(100);Clostridia(100);Clostridiales(100);Lachnospiraceae(100);unclassified(100);											Otu0143	0	0	0	0	0	0	0	0	0	0	0	0	0	2
Otu0144	2	Bacteria(100);Firmicutes(100);Clostridia(100);Clostridiales(100);Lachnospiraceae(100);unclassified(100);											Otu0144	0	0	0	0	0	0	0	0	0	1	0	0	0	1
Otu0145	2	Bacteria(100);Firmicutes(100);Clostridia(100);Clostridiales(100);Lachnospiraceae(100);Dorea(100);											Otu0145	0	0	0	0	0	0	0	0	0	0	0	0	0	0
Otu0146	2	Bacteria(100);Firmicutes(100);Clostridia(100);Clostridiales(100);unclassified(100);unclassified(100);											Otu0146	0	0	0	0	0	0	0	0	0	0	0	0	0	2
Otu0147	2	Bacteria(100);Firmicutes(100);Clostridia(100);Clostridiales(100);unclassified(100);unclassified(100);											Otu0147	0	0	0	0	0	0	0	0	0	0	0	0	0	2
Otu0148	2	Bacteria(100);"Proteobacteria"(100);Alphaproteobacteria(100);Sphingomonadales(100);Sphingomonadaceae(100);Sphingomonas(100);											Otu0148	0	0	0	0	0	0	0	0	0	1	0	0	0	0
Otu0149	2	Bacteria(100);Firmicutes(100);Clostridia(100);Clostridiales(100);Lachnospiraceae(100);unclassified(100);											Otu0149	0	0	0	0	0	0	0	0	0	0	0	0	0	2
Otu0150	2	Bacteria(100);"Proteobacteria"(100);Gammaproteobacteria(100);Pasteurellales(100);Pasteurellaceae(100);unclassified(100);											Otu0150	0	2	0	0	0	0	0	0	0	0	0	0	0	0
Otu0151	2	Bacteria(100);Firmicutes(100);Clostridia(100);Clostridiales(100);Lachnospiraceae(100);unclassified(100);											Otu0151	0	0	0	0	0	0	0	0	0	0	0	0	0	2
Otu0152	2	Bacteria(100);unclassified(100);unclassified(100);unclassified(100);unclassified(100);unclassified(100);											Otu0152	0	0	0	0	0	0	0	0	0	2	0	0	0	0
Otu0153	2	Bacteria(100);Firmicutes(100);Bacilli(100);Lactobacillales(100);Streptococcaceae(100);Lactococcus(100);											Otu0153	0	1	0	0	0	0	0	0	0	0	0	0	0	0
Otu0154	2	Bacteria(100);Firmicutes(100);Clostridia(100);Clostridiales(100);unclassified(100);unclassified(100);											Otu0154	0	0	0	0	0	0	0	1	0	0	0	0	1	0
Otu0155	2	Bacteria(100);Firmicutes(100);Clostridia(100);Clostridiales(100);Lachnospiraceae(100);Clostridium_XlVa(100);											Otu0155	0	0	0	0	0	0	0	0	0	0	0	0	1	1
Otu0156	2	Bacteria(100);Firmicutes(100);unclassified(100);unclassified(100);unclassified(100);unclassified(100);											Otu0156	0	0	0	0	0	0	0	0	0	0	0	0	0	2
Otu0157	2	Bacteria(100);Firmicutes(100);Clostridia(100);Clostridiales(100);Lachnospiraceae(100);unclassified(100);											Otu0157	0	0	0	0	0	0	0	0	0	0	0	0	0	2
Otu0158	2	Bacteria(100);"Actinobacteria"(100);Actinobacteria(100);Actinomycetales(100);Micrococcaceae(100);Micrococcus(100);											Otu0158	0	1	0	0	0	0	0	0	0	0	0	0	0	0
Otu0159	2	Bacteria(100);Firmicutes(100);Clostridia(100);Clostridiales(100);Ruminococcaceae(100);Faecalibacterium(100);											Otu0159	0	1	0	0	0	0	0	0	0	0	1	0	0	0
Otu0160	2	Bacteria(100);"Actinobacteria"(100);Actinobacteria(100);Actinomycetales(100);Actinomycetaceae(100);Varibaculum(100);											Otu0160	0	0	0	0	0	0	0	0	0	1	0	1	0	0
Otu0161	2	Bacteria(100);"Proteobacteria"(100);Gammaproteobacteria(100);Pasteurellales(100);Pasteurellaceae(100);unclassified(100);											Otu0161	0	0	0	0	0	0	0	0	0	0	2	0	0	0
Otu0162	2	Bacteria(100);Firmicutes(100);Clostridia(100);Clostridiales(100);unclassified(100);unclassified(100);											Otu0162	0	0	0	0	0	0	0	0	0	0	2	0	0	0
Otu0163	2	Bacteria(100);Firmicutes(100);Clostridia(100);Clostridiales(100);Ruminococcaceae(100);unclassified;											Otu0163	0	0	0	0	0	0	0	0	0	0	0	0	0	2
Otu0164	2	Bacteria(100);Firmicutes(100);unclassified(100);unclassified(100);unclassified(100);unclassified(100);											Otu0164	0	0	0	0	0	0	0	0	0	0	2	0	0	0
Otu0165	2	Bacteria(100);Firmicutes(100);Clostridia(100);Clostridiales(100);Clostridiales_Incertae_Sedis_XI(100);Anaerococcus(100);											Otu0165	0	0	0	0	0	0	0	0	0	0	0	0	0	0
Otu0166	2	Bacteria(100);Firmicutes(100);Clostridia(100);Clostridiales(100);Lachnospiraceae(100);Clostridium_XlVa(100);											Otu0166	1	0	0	0	0	0	0	0	0	0	1	0	0	0
Otu0167	2	Bacteria(100);"Actinobacteria"(100);Actinobacteria(100);Actinomycetales(100);Dermabacteraceae(100);Brachybacterium(100);											Otu0167	0	1	0	0	0	0	0	0	1	0	0	0	0	0
Otu0168	2	Bacteria(100);"Proteobacteria"(100);Alphaproteobacteria(100);Sphingomonadales(100);Sphingomonadaceae(100);Sphingomonas(100);											Otu0168	0	0	0	0	0	0	0	0	2	0	0	0	0	0
Otu0169	2	Bacteria(100);Firmicutes(100);Clostridia(100);Clostridiales(100);unclassified(100);unclassified(100);											Otu0169	1	0	0	0	0	0	0	0	0	0	0	0	0	1
Otu0170	2	Bacteria(100);Firmicutes(100);Clostridia(100);Clostridiales(100);Lachnospiraceae(100);unclassified(100);											Otu0170	1	0	0	0	0	0	0	0	0	0	0	0	0	1
Otu0171	2	Bacteria(100);Firmicutes(100);Clostridia(100);Clostridiales(100);Lachnospiraceae(100);unclassified(100);											Otu0171	0	0	0	0	2	0	0	0	0	0	0	0	0	0
Otu0172	2	Bacteria(100);Firmicutes(100);Clostridia(100);Clostridiales(100);Lachnospiraceae(100);unclassified(100);											Otu0172	0	0	0	0	0	0	0	0	2	0	0	0	0	0
Otu0173	2	Bacteria(100);"Bacteroidetes"(100);unclassified(100);unclassified(100);unclassified(100);unclassified(100);											Otu0173	0	0	0	0	0	0	0	0	0	0	2	0	0	0
Otu0174	2	Bacteria(100);Firmicutes(100);Clostridia(100);Clostridiales(100);unclassified(100);unclassified(100);											Otu0174	1	0	0	0	0	0	0	0	0	0	0	0	0	1
Otu0175	2	Bacteria(100);Firmicutes(100);Clostridia(100);Clostridiales(100);Lachnospiraceae(100);unclassified(100);											Otu0175	1	0	0	0	0	0	0	0	0	0	0	0	0	1
Otu0176	2	Bacteria(100);TM7(100);TM7_class_incertae_sedis(100);TM7_order_incertae_sedis(100);TM7_family_incertae_sedis(100);TM7_genus_incertae_sedis(100);											Otu0176	2	0	0	0	0	0	0	0	0	0	0	0	0	0
Otu0177	2	Bacteria(100);Firmicutes(100);Clostridia(100);Clostridiales(100);Lachnospiraceae(100);unclassified(100);											Otu0177	0	2	0	0	0	0	0	0	0	0	0	0	0	0
Otu0178	2	Bacteria(100);Firmicutes(100);Clostridia(100);Clostridiales(100);Lachnospiraceae(100);unclassified(100);											Otu0178	1	0	0	0	0	0	0	0	0	0	0	0	0	1
Otu0179	2	Bacteria(100);Firmicutes(100);Clostridia(100);Clostridiales(100);Ruminococcaceae(100);unclassified(100);											Otu0179	1	0	0	0	0	0	0	0	0	0	0	0	0	1
Otu0180	2	Bacteria(100);Firmicutes(100);Clostridia(100);Clostridiales(100);Lachnospiraceae(100);unclassified(100);											Otu0180	1	0	0	0	0	0	0	0	0	0	0	0	0	1
Otu0181	2	Bacteria(100);"Proteobacteria"(100);Gammaproteobacteria(100);unclassified(100);unclassified(100);unclassified(100);											Otu0181	0	0	0	0	0	0	0	0	2	0	0	0	0	0
Otu0182	2	Bacteria(100);Firmicutes(100);Clostridia(100);Clostridiales(100);Peptostreptococcaceae(100);unclassified(100);											Otu0182	0	0	0	0	0	0	0	0	2	0	0	0	0	0
Otu0183	2	Bacteria(100);"Bacteroidetes"(100);unclassified(100);unclassified(100);unclassified(100);unclassified(100);											Otu0183	0	0	0	0	0	0	0	0	0	0	2	0	0	0
Otu0184	2	Bacteria(100);"Proteobacteria"(100);Gammaproteobacteria(100);"Enterobacteriales"(100);Enterobacteriaceae(100);unclassified(100);											Otu0184	0	0	0	0	0	0	0	0	1	1	0	0	0	0
Otu0185	2	Bacteria(100);Firmicutes(100);Clostridia(100);Clostridiales(100);unclassified(100);unclassified(100);											Otu0185	1	0	0	0	1	0	0	0	0	0	0	0	0	0
Otu0186	2	Bacteria(100);Firmicutes(100);Negativicutes(100);Selenomonadales(100);Veillonellaceae(100);Dialister(100);											Otu0186	0	0	0	0	0	0	0	0	0	2	0	0	0	0
Otu0187	2	Bacteria(100);Firmicutes(100);Clostridia(100);Clostridiales(100);Clostridiales_Incertae_Sedis_XI(100);Anaerococcus(100);											Otu0187	0	0	0	0	0	0	0	0	0	1	0	0	1	0
Otu0188	2	Bacteria(100);Firmicutes(100);Clostridia(100);Clostridiales(100);Ruminococcaceae(100);unclassified(100);											Otu0188	0	0	0	0	0	0	0	0	0	0	0	0	2	0
Otu0189	2	Bacteria(100);Firmicutes(100);Clostridia(100);Clostridiales(100);Lachnospiraceae(100);unclassified(100);											Otu0189	0	0	0	0	0	0	0	0	0	2	0	0	0	0
Otu0190	2	Bacteria(100);Firmicutes(100);Clostridia(100);Clostridiales(100);Lachnospiraceae(100);unclassified(100);											Otu0190	0	0	0	0	0	0	0	0	0	0	0	0	0	2
Otu0191	2	Bacteria(100);Firmicutes(100);Clostridia(100);Clostridiales(100);unclassified(100);unclassified(100);											Otu0191	0	0	0	0	0	0	0	0	0	0	0	0	0	1
Otu0192	2	Bacteria(100);"Bacteroidetes"(100);"Bacteroidia"(100);"Bacteroidales"(100);"Porphyromonadaceae"(100);Porphyromonas(100);											Otu0192	0	0	0	0	0	0	0	0	0	0	0	0	2	0
Otu0193	2	Bacteria(100);Firmicutes(100);Bacilli(100);Lactobacillales(100);Streptococcaceae(100);Streptococcus(100);											Otu0193	0	0	0	0	0	0	0	0	1	1	0	0	0	0
Otu0194	2	Bacteria(100);"Proteobacteria"(100);Betaproteobacteria(100);unclassified(100);unclassified(100);unclassified(100);											Otu0194	0	0	0	0	0	0	0	0	0	2	0	0	0	0
Otu0195	2	Bacteria(100);Firmicutes(100);Clostridia(100);Clostridiales(100);Lachnospiraceae(100);unclassified(100);											Otu0195	0	0	0	0	0	0	0	0	0	1	0	0	0	0
Otu0196	2	Bacteria(100);Firmicutes(100);Clostridia(100);Clostridiales(100);Lachnospiraceae(100);unclassified(100);											Otu0196	0	0	0	0	0	0	0	0	0	0	0	0	0	2
Otu0197	2	Bacteria(100);Firmicutes(100);Clostridia(100);Clostridiales(100);unclassified(100);unclassified(100);											Otu0197	1	0	0	0	0	0	0	0	0	0	0	0	0	1
Otu0198	2	Bacteria(100);Firmicutes(100);Clostridia(100);Clostridiales(100);Lachnospiraceae(100);unclassified(100);											Otu0198	1	0	0	0	0	0	0	0	0	0	0	0	0	1
Otu0199	2	Bacteria(100);Firmicutes(100);Clostridia(100);Clostridiales(100);Lachnospiraceae(100);unclassified(100);											Otu0199	1	0	0	0	1	0	0	0	0	0	0	0	0	0
Otu0200	2	Bacteria(100);"Bacteroidetes"(100);unclassified(100);unclassified(100);unclassified(100);unclassified(100);											Otu0200	0	0	0	0	0	0	0	0	0	0	2	0	0	0
Otu0201	2	Bacteria(100);Firmicutes(100);unclassified;unclassified;unclassified;unclassified;											Otu0201	0	0	0	0	1	0	0	0	0	0	0	0	0	1
Otu0202	2	Bacteria(100);Firmicutes(100);Clostridia(100);Clostridiales(100);Ruminococcaceae(100);unclassified(100);											Otu0202	0	0	0	0	0	0	0	0	0	0	0	0	0	2
Otu0203	2	Bacteria(100);"Bacteroidetes"(100);unclassified(100);unclassified(100);unclassified(100);unclassified(100);											Otu0203	0	0	0	0	0	0	0	0	0	0	2	0	0	0
Otu0204	2	Bacteria(100);"Bacteroidetes"(100);"Bacteroidia"(100);"Bacteroidales"(100);Bacteroidaceae(100);Bacteroides(100);											Otu0204	0	0	0	0	0	0	0	0	0	0	0	1	0	0
Otu0205	2	Bacteria(100);Firmicutes(100);unclassified(100);unclassified(100);unclassified(100);unclassified(100);											Otu0205	0	0	0	0	0	0	0	1	0	0	0	0	0	1
Otu0206	1	Bacteria(100);Firmicutes(100);Bacilli(100);Lactobacillales(100);Streptococcaceae(100);Streptococcus(100);											Otu0206	0	0	0	0	0	0	0	0	0	0	1	0	0	0
Otu0207	1	Bacteria(100);"Actinobacteria"(100);Actinobacteria(100);Actinomycetales(100);Corynebacteriaceae(100);Corynebacterium(100);											Otu0207	0	0	0	0	0	0	0	0	0	0	1	0	0	0
Otu0208	1	Bacteria(100);Firmicutes(100);Clostridia(100);Clostridiales(100);Clostridiales_Incertae_Sedis_XI(100);Peptoniphilus(100);											Otu0208	0	0	0	0	0	0	0	0	0	0	1	0	0	0
Otu0209	1	Bacteria(100);Firmicutes(100);Erysipelotrichia(100);Erysipelotrichales(100);Erysipelotrichaceae(100);Turicibacter(100);											Otu0209	0	0	0	0	0	0	0	0	0	0	1	0	0	0
Otu0210	1	Bacteria(100);Firmicutes(100);Bacilli(100);Lactobacillales(100);Streptococcaceae(100);Lactococcus(100);											Otu0210	0	0	0	0	0	0	0	0	0	0	1	0	0	0
Otu0211	1	Bacteria(100);"Bacteroidetes"(100);unclassified(100);unclassified(100);unclassified(100);unclassified(100);											Otu0211	0	0	0	0	0	0	0	0	0	0	1	0	0	0
Otu0212	1	Bacteria(100);"Bacteroidetes"(100);unclassified(100);unclassified(100);unclassified(100);unclassified(100);											Otu0212	0	0	0	0	0	0	0	0	0	0	1	0	0	0
Otu0213	1	Bacteria(100);"Bacteroidetes"(100);unclassified(100);unclassified(100);unclassified(100);unclassified(100);											Otu0213	0	0	0	0	0	0	0	0	0	0	1	0	0	0
Otu0214	1	Bacteria(100);Firmicutes(100);Clostridia(100);Clostridiales(100);Clostridiales_Incertae_Sedis_XI(100);Anaerococcus(100);											Otu0214	0	0	0	0	0	0	0	0	0	0	1	0	0	0
Otu0215	1	Bacteria(100);"Proteobacteria"(100);Betaproteobacteria(100);Burkholderiales(100);Burkholderiaceae(100);Ralstonia(100);											Otu0215	0	0	0	0	0	0	0	0	0	1	0	0	0	0
Otu0216	1	Bacteria(100);"Actinobacteria"(100);Actinobacteria(100);Actinomycetales(100);Corynebacteriaceae(100);Corynebacterium(100);											Otu0216	0	0	0	0	0	0	0	0	0	1	0	0	0	0
Otu0217	1	Bacteria(100);"Actinobacteria"(100);Actinobacteria(100);Actinomycetales(100);Corynebacteriaceae(100);Corynebacterium(100);											Otu0217	0	0	0	0	0	0	0	0	0	1	0	0	0	0
Otu0218	1	Bacteria(100);"Proteobacteria"(100);Alphaproteobacteria(100);unclassified(100);unclassified(100);unclassified(100);											Otu0218	0	0	0	0	0	0	0	0	0	1	0	0	0	0
Otu0219	1	Bacteria(100);Firmicutes(100);Clostridia(100);Clostridiales(100);Clostridiales_Incertae_Sedis_XI(100);Anaerococcus(100);											Otu0219	0	0	0	0	0	0	0	0	0	1	0	0	0	0
Otu0220	1	Bacteria(100);Firmicutes(100);Clostridia(100);Clostridiales(100);Clostridiales_Incertae_Sedis_XI(100);Gallicola(100);											Otu0220	0	0	0	0	0	0	0	0	0	1	0	0	0	0
Otu0221	1	Bacteria(100);"Actinobacteria"(100);Actinobacteria(100);Coriobacteriales(100);Coriobacteriaceae(100);Atopobium(100);											Otu0221	0	0	0	0	0	0	0	0	0	1	0	0	0	0
Otu0222	1	Bacteria(100);Firmicutes(100);Erysipelotrichia(100);Erysipelotrichales(100);Erysipelotrichaceae(100);Turicibacter(100);											Otu0222	0	0	0	0	0	0	0	0	1	0	0	0	0	0
Otu0223	1	Bacteria(100);"Actinobacteria"(100);Actinobacteria(100);Actinomycetales(100);Brevibacteriaceae(100);Brevibacterium(100);											Otu0223	0	0	0	0	0	0	0	0	1	0	0	0	0	0
Otu0224	1	Bacteria(100);Firmicutes(100);Erysipelotrichia(100);Erysipelotrichales(100);Erysipelotrichaceae(100);Turicibacter(100);											Otu0224	0	0	0	0	0	0	0	0	1	0	0	0	0	0
Otu0225	1	Bacteria(100);Firmicutes(100);Bacilli(100);Lactobacillales(100);Lactobacillaceae(100);Lactobacillus(100);											Otu0225	0	0	0	0	0	0	0	0	1	0	0	0	0	0
Otu0226	1	Bacteria(100);"Bacteroidetes"(100);"Bacteroidia"(100);"Bacteroidales"(100);unclassified(100);unclassified(100);											Otu0226	0	0	0	0	0	0	0	0	1	0	0	0	0	0
Otu0227	1	Bacteria(100);Firmicutes(100);Clostridia(100);Clostridiales(100);unclassified(100);unclassified(100);											Otu0227	0	0	0	0	0	0	0	0	1	0	0	0	0	0
Otu0228	1	Bacteria(100);Firmicutes(100);Clostridia(100);Clostridiales(100);unclassified(100);unclassified(100);											Otu0228	0	0	0	0	0	0	0	0	1	0	0	0	0	0
Otu0229	1	Bacteria(100);Firmicutes(100);Clostridia(100);Clostridiales(100);Ruminococcaceae(100);Flavonifractor(100);											Otu0229	0	0	0	0	0	0	0	0	1	0	0	0	0	0
Otu0230	1	Bacteria(100);Firmicutes(100);Clostridia(100);Clostridiales(100);Clostridiales_Incertae_Sedis_XI(100);Anaerococcus(100);											Otu0230	0	0	0	0	0	0	0	0	1	0	0	0	0	0
Otu0231	1	Bacteria(100);"Bacteroidetes"(100);unclassified(100);unclassified(100);unclassified(100);unclassified(100);											Otu0231	0	0	0	0	0	0	0	0	1	0	0	0	0	0
Otu0232	1	Bacteria(100);Firmicutes(100);Bacilli(100);Lactobacillales(100);Streptococcaceae(100);Streptococcus(100);											Otu0232	0	0	0	0	0	0	0	0	1	0	0	0	0	0
Otu0233	1	Bacteria(100);Firmicutes(100);Bacilli(100);Lactobacillales(100);Streptococcaceae(100);Streptococcus(100);											Otu0233	0	0	0	0	0	0	0	0	1	0	0	0	0	0
Otu0234	1	Bacteria(100);Firmicutes(100);Clostridia(100);Clostridiales(100);Clostridiales_Incertae_Sedis_XI(100);Anaerococcus(100);											Otu0234	0	0	0	0	0	0	0	0	1	0	0	0	0	0
Otu0235	1	Bacteria(100);Firmicutes(100);Clostridia(100);Clostridiales(100);Clostridiales_Incertae_Sedis_XI(100);Peptoniphilus(100);											Otu0235	0	0	0	0	0	0	0	0	1	0	0	0	0	0
Otu0236	1	Bacteria(100);Firmicutes(100);Clostridia(100);Clostridiales(100);Clostridiales_Incertae_Sedis_XI(100);Peptoniphilus(100);											Otu0236	0	0	0	0	0	0	0	0	1	0	0	0	0	0
Otu0237	1	Bacteria(100);"Actinobacteria"(100);Actinobacteria(100);Coriobacteriales(100);Coriobacteriaceae(100);Atopobium(100);											Otu0237	0	0	0	0	0	0	0	0	1	0	0	0	0	0
Otu0238	1	Bacteria(100);Firmicutes(100);Clostridia(100);Clostridiales(100);unclassified(100);unclassified(100);											Otu0238	0	0	0	0	0	0	0	0	1	0	0	0	0	0
Otu0239	1	Bacteria(100);Firmicutes(100);Clostridia(100);Clostridiales(100);Lachnospiraceae(100);unclassified(100);											Otu0239	0	0	0	1	0	0	0	0	0	0	0	0	0	0
Otu0240	1	Bacteria(100);"Bacteroidetes"(100);"Bacteroidia"(100);"Bacteroidales"(100);unclassified(100);unclassified(100);											Otu0240	0	0	0	1	0	0	0	0	0	0	0	0	0	0
Otu0241	1	Bacteria(100);"Bacteroidetes"(100);unclassified(100);unclassified(100);unclassified(100);unclassified(100);											Otu0241	0	0	0	1	0	0	0	0	0	0	0	0	0	0
Otu0242	1	Bacteria(100);"Bacteroidetes"(100);unclassified(100);unclassified(100);unclassified(100);unclassified(100);											Otu0242	0	0	0	1	0	0	0	0	0	0	0	0	0	0
Otu0243	1	Bacteria(100);Firmicutes(100);Clostridia(100);Clostridiales(100);Lachnospiraceae(100);unclassified(100);											Otu0243	0	0	0	0	1	0	0	0	0	0	0	0	0	0
Otu0244	1	Bacteria(100);Firmicutes(100);Clostridia(100);Clostridiales(100);Lachnospiraceae(100);unclassified(100);											Otu0244	0	0	0	0	1	0	0	0	0	0	0	0	0	0
Otu0245	1	Bacteria(100);Firmicutes(100);Clostridia(100);Clostridiales(100);Lachnospiraceae(100);unclassified(100);											Otu0245	0	0	0	0	1	0	0	0	0	0	0	0	0	0
Otu0246	1	Bacteria(100);Firmicutes(100);Erysipelotrichia(100);Erysipelotrichales(100);Erysipelotrichaceae(100);Turicibacter(100);											Otu0246	0	0	0	0	0	1	0	0	0	0	0	0	0	0
Otu0247	1	Bacteria(100);Firmicutes(100);Clostridia(100);Clostridiales(100);Lachnospiraceae(100);unclassified(100);											Otu0247	0	0	0	0	0	0	1	0	0	0	0	0	0	0
Otu0248	1	Bacteria(100);Firmicutes(100);Erysipelotrichia(100);Erysipelotrichales(100);Erysipelotrichaceae(100);Coprobacillus(100);											Otu0248	0	0	0	0	0	0	1	0	0	0	0	0	0	0
Otu0249	1	Bacteria(100);Firmicutes(100);Bacilli(100);Lactobacillales(100);Lactobacillaceae(100);Lactobacillus(100);											Otu0249	0	0	0	0	0	0	0	1	0	0	0	0	0	0
Otu0250	1	Bacteria(100);Firmicutes(100);Bacilli(100);Lactobacillales(100);Aerococcaceae(100);Facklamia(100);											Otu0250	0	0	0	0	0	0	0	0	1	0	0	0	0	0
Otu0251	1	Bacteria(100);Firmicutes(100);Bacilli(100);Lactobacillales(100);Aerococcaceae(100);Facklamia(100);											Otu0251	0	0	0	0	0	0	0	0	1	0	0	0	0	0
Otu0252	1	Bacteria(100);"Proteobacteria"(100);Gammaproteobacteria(100);"Enterobacteriales"(100);Enterobacteriaceae(100);unclassified(100);											Otu0252	0	0	0	0	0	0	0	0	1	0	0	0	0	0
Otu0253	1	Bacteria(100);"Bacteroidetes"(100);"Bacteroidia"(100);"Bacteroidales"(100);unclassified(100);unclassified(100);											Otu0253	0	0	0	0	0	0	0	0	1	0	0	0	0	0
Otu0254	1	Bacteria(100);Firmicutes(100);Erysipelotrichia(100);Erysipelotrichales(100);Erysipelotrichaceae(100);Turicibacter(100);											Otu0254	0	0	0	0	0	0	0	0	1	0	0	0	0	0
Otu0255	1	Bacteria(100);"Proteobacteria"(100);Gammaproteobacteria(100);Pseudomonadales(100);Moraxellaceae(100);Acinetobacter(100);											Otu0255	0	0	0	0	0	0	0	0	1	0	0	0	0	0
Otu0256	1	Bacteria(100);Firmicutes(100);Clostridia(100);Clostridiales(100);Lachnospiraceae(100);unclassified(100);											Otu0256	0	0	0	0	0	0	0	0	0	1	0	0	0	0
Otu0257	1	Bacteria(100);Firmicutes(100);Clostridia(100);Clostridiales(100);Clostridiales_Incertae_Sedis_XI(100);Peptoniphilus(100);											Otu0257	0	0	0	0	0	0	0	0	0	1	0	0	0	0
Otu0258	1	Bacteria(100);Firmicutes(100);Clostridia(100);Clostridiales(100);unclassified(100);unclassified(100);											Otu0258	0	0	0	0	0	0	0	0	0	1	0	0	0	0
Otu0259	1	Bacteria(100);unclassified(100);unclassified(100);unclassified(100);unclassified(100);unclassified(100);											Otu0259	0	0	0	0	0	0	0	0	0	1	0	0	0	0
Otu0260	1	Bacteria(100);Firmicutes(100);Clostridia(100);Clostridiales(100);Lachnospiraceae(100);unclassified(100);											Otu0260	0	0	0	0	0	0	0	0	0	1	0	0	0	0
Otu0261	1	Bacteria(100);"Proteobacteria"(100);Alphaproteobacteria(100);Rhizobiales(100);Rhizobiaceae(100);unclassified(100);											Otu0261	0	0	0	0	0	0	0	0	0	1	0	0	0	0
Otu0262	1	Bacteria(100);Firmicutes(100);Clostridia(100);Clostridiales(100);Lachnospiraceae(100);unclassified(100);											Otu0262	0	0	0	0	0	0	0	0	0	1	0	0	0	0
Otu0263	1	Bacteria(100);"Proteobacteria"(100);Betaproteobacteria(100);Burkholderiales(100);Comamonadaceae(100);Variovorax(100);											Otu0263	0	0	0	0	0	0	0	0	0	1	0	0	0	0
Otu0264	1	Bacteria(100);Firmicutes(100);Clostridia(100);Clostridiales(100);Lachnospiraceae(100);Marvinbryantia(100);											Otu0264	0	0	0	0	0	0	0	0	0	1	0	0	0	0
Otu0265	1	Bacteria(100);"Proteobacteria"(100);Epsilonproteobacteria(100);Campylobacterales(100);Campylobacteraceae(100);Campylobacter(100);											Otu0265	0	0	0	0	0	0	0	0	0	1	0	0	0	0
Otu0266	1	Bacteria(100);"Actinobacteria"(100);Actinobacteria(100);Actinomycetales(100);Actinomycetaceae(100);Mobiluncus(100);											Otu0266	0	0	0	0	0	0	0	0	0	1	0	0	0	0
Otu0267	1	Bacteria(100);Firmicutes(100);Clostridia(100);Clostridiales(100);unclassified(100);unclassified(100);											Otu0267	0	0	0	0	0	0	0	0	0	1	0	0	0	0
Otu0268	1	Bacteria(100);Firmicutes(100);Clostridia(100);Clostridiales(100);Lachnospiraceae(100);unclassified(100);											Otu0268	0	0	0	0	0	0	0	0	0	1	0	0	0	0
Otu0269	1	Bacteria(100);"Bacteroidetes"(100);"Bacteroidia"(100);"Bacteroidales"(100);"Prevotellaceae"(100);Prevotella(100);											Otu0269	0	0	0	0	0	0	0	0	0	1	0	0	0	0
Otu0270	1	Bacteria(100);Firmicutes(100);Clostridia(100);Clostridiales(100);unclassified(100);unclassified(100);											Otu0270	0	0	0	0	0	0	0	0	0	1	0	0	0	0
Otu0271	1	Bacteria(100);"Actinobacteria"(100);Actinobacteria(100);Actinomycetales(100);Corynebacteriaceae(100);Corynebacterium(100);											Otu0271	0	0	0	0	0	0	0	0	0	1	0	0	0	0
Otu0272	1	Bacteria(100);Firmicutes(100);Clostridia(100);Clostridiales(100);Lachnospiraceae(100);unclassified(100);											Otu0272	0	0	0	0	0	0	0	0	0	1	0	0	0	0
Otu0273	1	Bacteria(100);unclassified(100);unclassified(100);unclassified(100);unclassified(100);unclassified(100);											Otu0273	0	0	0	0	0	0	0	0	1	0	0	0	0	0
Otu0274	1	Bacteria(100);Firmicutes(100);Bacilli(100);Lactobacillales(100);Lactobacillaceae(100);Lactobacillus(100);											Otu0274	0	0	0	0	0	0	0	0	1	0	0	0	0	0
Otu0275	1	Bacteria(100);"Bacteroidetes"(100);unclassified(100);unclassified(100);unclassified(100);unclassified(100);											Otu0275	0	0	0	0	0	0	0	0	0	1	0	0	0	0
Otu0276	1	Bacteria(100);"Bacteroidetes"(100);unclassified(100);unclassified(100);unclassified(100);unclassified(100);											Otu0276	0	0	0	0	0	0	0	0	0	1	0	0	0	0
Otu0277	1	Bacteria(100);"Proteobacteria"(100);Epsilonproteobacteria(100);Campylobacterales(100);Campylobacteraceae(100);Campylobacter(100);											Otu0277	0	0	0	0	0	0	0	0	0	1	0	0	0	0
Otu0278	1	Bacteria(100);"Actinobacteria"(100);Actinobacteria(100);Actinomycetales(100);Intrasporangiaceae(100);Arsenicicoccus(100);											Otu0278	0	0	0	0	0	0	0	0	0	1	0	0	0	0
Otu0279	1	Bacteria(100);"Proteobacteria"(100);Gammaproteobacteria(100);"Enterobacteriales"(100);Enterobacteriaceae(100);Escherichia_Shigella(100);											Otu0279	0	0	0	0	0	0	0	0	0	1	0	0	0	0
Otu0280	1	Bacteria(100);Firmicutes(100);Clostridia(100);Clostridiales(100);unclassified(100);unclassified(100);											Otu0280	0	0	0	0	0	0	0	0	0	1	0	0	0	0
Otu0281	1	Bacteria(100);Firmicutes(100);Clostridia(100);Clostridiales(100);Ruminococcaceae(100);unclassified(100);											Otu0281	0	0	0	0	0	0	0	0	0	1	0	0	0	0
Otu0282	1	Bacteria(100);Firmicutes(100);Clostridia(100);Clostridiales(100);Ruminococcaceae(100);Oscillibacter(100);											Otu0282	0	0	0	0	0	0	0	0	0	1	0	0	0	0
Otu0283	1	Bacteria(100);unclassified(100);unclassified(100);unclassified(100);unclassified(100);unclassified(100);											Otu0283	0	0	0	0	0	0	0	0	0	1	0	0	0	0
Otu0284	1	Bacteria(100);"Actinobacteria"(100);Actinobacteria(100);Coriobacteriales(100);Coriobacteriaceae(100);unclassified(100);											Otu0284	0	0	0	0	0	0	0	0	0	1	0	0	0	0
Otu0285	1	Bacteria(100);unclassified(100);unclassified(100);unclassified(100);unclassified(100);unclassified(100);											Otu0285	0	0	0	0	0	0	0	0	0	1	0	0	0	0
Otu0286	1	Bacteria(100);"Proteobacteria"(100);Betaproteobacteria(100);Burkholderiales(100);Oxalobacteraceae(100);unclassified(100);											Otu0286	0	0	0	0	0	0	0	0	0	1	0	0	0	0
Otu0287	1	Bacteria(100);Firmicutes(100);Clostridia(100);Clostridiales(100);unclassified(100);unclassified(100);											Otu0287	0	0	0	0	0	0	0	0	0	1	0	0	0	0
Otu0288	1	Bacteria(100);"Actinobacteria"(100);Actinobacteria(100);Actinomycetales(100);Actinomycetaceae(100);Varibaculum(100);											Otu0288	0	0	0	0	0	0	0	0	0	1	0	0	0	0
Otu0289	1	Bacteria(100);Firmicutes(100);Negativicutes(100);Selenomonadales(100);Veillonellaceae(100);Negativicoccus(100);											Otu0289	0	0	0	0	0	0	0	0	0	1	0	0	0	0
Otu0290	1	Bacteria(100);Firmicutes(100);Clostridia(100);Clostridiales(100);unclassified(100);unclassified(100);											Otu0290	0	0	0	0	0	0	0	0	0	0	0	0	0	1
Otu0291	1	Bacteria(100);Firmicutes(100);Clostridia(100);Clostridiales(100);Lachnospiraceae(100);unclassified(100);											Otu0291	0	0	0	0	0	0	0	0	0	0	0	0	0	1
Otu0292	1	Bacteria(100);Firmicutes(100);Clostridia(100);Clostridiales(100);unclassified(100);unclassified(100);											Otu0292	0	0	0	0	0	0	0	0	0	0	0	0	0	1
Otu0293	1	Bacteria(100);Firmicutes(100);Clostridia(100);Clostridiales(100);Clostridiales_Incertae_Sedis_XIII(100);Anaerovorax(100);											Otu0293	0	0	0	0	0	0	0	0	0	0	0	0	0	1
Otu0294	1	Bacteria(100);Firmicutes(100);Clostridia(100);Clostridiales(100);Ruminococcaceae(100);unclassified(100);											Otu0294	0	0	0	0	0	0	0	0	0	0	0	0	0	1
Otu0295	1	Bacteria(100);Firmicutes(100);Clostridia(100);Clostridiales(100);Lachnospiraceae(100);unclassified(100);											Otu0295	0	0	0	0	0	0	0	0	0	0	0	0	0	1
Otu0296	1	Bacteria(100);Firmicutes(100);Clostridia(100);Clostridiales(100);Ruminococcaceae(100);unclassified(100);											Otu0296	0	0	0	0	0	0	0	0	0	0	0	0	0	1
Otu0297	1	Bacteria(100);Firmicutes(100);Clostridia(100);Clostridiales(100);Ruminococcaceae(100);Oscillibacter(100);											Otu0297	0	0	0	0	0	0	0	0	0	0	0	0	0	1
Otu0298	1	Bacteria(100);Firmicutes(100);Clostridia(100);Clostridiales(100);unclassified(100);unclassified(100);											Otu0298	0	0	0	0	0	0	0	0	0	0	0	0	0	1
Otu0299	1	Bacteria(100);Firmicutes(100);Clostridia(100);Clostridiales(100);unclassified(100);unclassified(100);											Otu0299	0	0	0	0	0	0	0	0	0	0	0	0	0	1
Otu0300	1	Bacteria(100);Firmicutes(100);Clostridia(100);Clostridiales(100);Lachnospiraceae(100);unclassified(100);											Otu0300	0	0	0	0	0	0	0	0	0	0	0	0	0	1
Otu0301	1	Bacteria(100);Firmicutes(100);Clostridia(100);Clostridiales(100);Ruminococcaceae(100);Oscillibacter(100);											Otu0301	0	0	0	0	0	0	0	0	0	0	0	0	0	1
Otu0302	1	Bacteria(100);Firmicutes(100);Clostridia(100);Clostridiales(100);unclassified(100);unclassified(100);											Otu0302	0	0	0	0	0	0	0	0	0	0	0	0	0	1
Otu0303	1	Bacteria(100);Firmicutes(100);unclassified(100);unclassified(100);unclassified(100);unclassified(100);											Otu0303	0	0	0	0	0	0	0	0	0	0	0	0	0	1
Otu0304	1	Bacteria(100);Firmicutes(100);Clostridia(100);Clostridiales(100);Ruminococcaceae(100);unclassified(100);											Otu0304	0	0	0	0	0	0	0	0	0	0	0	0	0	1
Otu0305	1	Bacteria(100);Firmicutes(100);Clostridia(100);Clostridiales(100);Lachnospiraceae(100);unclassified(100);											Otu0305	0	0	0	0	0	0	0	0	0	0	0	0	0	1
Otu0306	1	Bacteria(100);Firmicutes(100);Clostridia(100);Clostridiales(100);Lachnospiraceae(100);unclassified(100);											Otu0306	0	0	0	0	0	0	0	0	0	0	0	0	0	1
Otu0307	1	Bacteria(100);Firmicutes(100);Clostridia(100);Clostridiales(100);Lachnospiraceae(100);unclassified(100);											Otu0307	0	0	0	0	0	0	0	0	0	0	0	0	0	1
Otu0308	1	Bacteria(100);Firmicutes(100);Clostridia(100);Clostridiales(100);Lachnospiraceae(100);unclassified(100);											Otu0308	0	0	0	0	0	0	0	0	0	0	0	0	0	1
Otu0309	1	Bacteria(100);Firmicutes(100);Clostridia(100);Clostridiales(100);Lachnospiraceae(100);unclassified(100);											Otu0309	0	0	0	0	0	0	0	0	0	0	0	0	0	1
Otu0310	1	Bacteria(100);Firmicutes(100);Clostridia(100);Clostridiales(100);Ruminococcaceae(100);unclassified(100);											Otu0310	0	0	0	0	0	0	0	0	0	0	0	0	0	1
Otu0311	1	Bacteria(100);Firmicutes(100);Clostridia(100);Clostridiales(100);Lachnospiraceae(100);unclassified(100);											Otu0311	0	0	0	0	0	0	0	0	0	0	0	0	0	1
Otu0312	1	Bacteria(100);Firmicutes(100);Clostridia(100);Clostridiales(100);Lachnospiraceae(100);Lachnospiracea_incertae_sedis(100);											Otu0312	0	0	0	0	0	0	0	0	0	0	0	0	0	1
Otu0313	1	Bacteria(100);Firmicutes(100);Clostridia(100);Clostridiales(100);Ruminococcaceae(100);unclassified(100);											Otu0313	0	0	0	0	0	0	0	0	0	0	0	0	0	1
Otu0314	1	Bacteria(100);unclassified(100);unclassified(100);unclassified(100);unclassified(100);unclassified(100);											Otu0314	0	0	0	0	0	0	0	0	0	0	0	0	0	1
Otu0315	1	Bacteria(100);Firmicutes(100);Clostridia(100);Clostridiales(100);Ruminococcaceae(100);unclassified(100);											Otu0315	0	0	0	0	0	0	0	0	0	0	0	0	0	1
Otu0316	1	Bacteria(100);Firmicutes(100);Clostridia(100);Clostridiales(100);Lachnospiraceae(100);Lachnospiracea_incertae_sedis(100);											Otu0316	0	0	0	0	0	0	0	0	0	0	0	0	0	1
Otu0317	1	Bacteria(100);Firmicutes(100);Clostridia(100);Clostridiales(100);unclassified(100);unclassified(100);											Otu0317	0	0	0	0	0	0	0	0	0	0	0	0	0	1
Otu0318	1	Bacteria(100);Firmicutes(100);Clostridia(100);Clostridiales(100);Lachnospiraceae(100);unclassified(100);											Otu0318	0	0	0	0	0	0	0	0	0	0	0	0	0	1
Otu0319	1	Bacteria(100);unclassified(100);unclassified(100);unclassified(100);unclassified(100);unclassified(100);											Otu0319	0	0	0	0	0	0	0	0	0	0	0	0	0	1
Otu0320	1	Bacteria(100);unclassified(100);unclassified(100);unclassified(100);unclassified(100);unclassified(100);											Otu0320	0	0	0	0	0	0	0	0	0	0	0	0	0	1
Otu0321	1	Bacteria(100);Firmicutes(100);Clostridia(100);Clostridiales(100);Ruminococcaceae(100);unclassified(100);											Otu0321	0	0	0	0	0	0	0	0	0	0	0	0	0	1
Otu0322	1	Bacteria(100);Firmicutes(100);Clostridia(100);Clostridiales(100);Ruminococcaceae(100);unclassified(100);											Otu0322	0	0	0	0	0	0	0	0	0	0	0	0	0	1
Otu0323	1	Bacteria(100);Firmicutes(100);Clostridia(100);Clostridiales(100);Ruminococcaceae(100);unclassified(100);											Otu0323	1	0	0	0	0	0	0	0	0	0	0	0	0	0
Otu0324	1	Bacteria(100);Firmicutes(100);Clostridia(100);Clostridiales(100);Lachnospiraceae(100);unclassified(100);											Otu0324	1	0	0	0	0	0	0	0	0	0	0	0	0	0
Otu0325	1	Bacteria(100);Firmicutes(100);Clostridia(100);Clostridiales(100);Ruminococcaceae(100);Faecalibacterium(100);											Otu0325	1	0	0	0	0	0	0	0	0	0	0	0	0	0
Otu0326	1	Bacteria(100);Firmicutes(100);Clostridia(100);Clostridiales(100);unclassified(100);unclassified(100);											Otu0326	1	0	0	0	0	0	0	0	0	0	0	0	0	0
Otu0327	1	Bacteria(100);"Actinobacteria"(100);Actinobacteria(100);Actinomycetales(100);Actinomycetaceae(100);Actinomyces(100);											Otu0327	1	0	0	0	0	0	0	0	0	0	0	0	0	0
Otu0328	1	Bacteria(100);Firmicutes(100);Clostridia(100);Clostridiales(100);Lachnospiraceae(100);unclassified(100);											Otu0328	1	0	0	0	0	0	0	0	0	0	0	0	0	0
Otu0329	1	Bacteria(100);"Proteobacteria"(100);Betaproteobacteria(100);Neisseriales(100);Neisseriaceae(100);Neisseria(100);											Otu0329	1	0	0	0	0	0	0	0	0	0	0	0	0	0
Otu0330	1	Bacteria(100);"Actinobacteria"(100);Actinobacteria(100);Actinomycetales(100);Corynebacteriaceae(100);Turicella(100);											Otu0330	1	0	0	0	0	0	0	0	0	0	0	0	0	0
Otu0331	1	Bacteria(100);Firmicutes(100);Clostridia(100);Clostridiales(100);Ruminococcaceae(100);Anaerotruncus(100);											Otu0331	1	0	0	0	0	0	0	0	0	0	0	0	0	0
Otu0332	1	Bacteria(100);unclassified(100);unclassified(100);unclassified(100);unclassified(100);unclassified(100);											Otu0332	1	0	0	0	0	0	0	0	0	0	0	0	0	0
Otu0333	1	Bacteria(100);"Bacteroidetes"(100);Flavobacteria(100);"Flavobacteriales"(100);Flavobacteriaceae(100);Cloacibacterium(100);											Otu0333	1	0	0	0	0	0	0	0	0	0	0	0	0	0
Otu0334	1	Bacteria(100);Firmicutes(100);Clostridia(100);Clostridiales(100);Ruminococcaceae(100);Faecalibacterium(100);											Otu0334	1	0	0	0	0	0	0	0	0	0	0	0	0	0
Otu0335	1	Bacteria(100);unclassified(100);unclassified(100);unclassified(100);unclassified(100);unclassified(100);											Otu0335	1	0	0	0	0	0	0	0	0	0	0	0	0	0
Otu0336	1	Bacteria(100);Firmicutes(100);Clostridia(100);Clostridiales(100);Lachnospiraceae(100);Marvinbryantia(100);											Otu0336	1	0	0	0	0	0	0	0	0	0	0	0	0	0
Otu0337	1	Bacteria(100);Firmicutes(100);Clostridia(100);Clostridiales(100);Lachnospiraceae(100);unclassified(100);											Otu0337	1	0	0	0	0	0	0	0	0	0	0	0	0	0
Otu0338	1	Bacteria(100);"Planctomycetes"(100);"Planctomycetacia"(100);Planctomycetales(100);Planctomycetaceae(100);unclassified(100);											Otu0338	1	0	0	0	0	0	0	0	0	0	0	0	0	0
Otu0339	1	Bacteria(100);"Proteobacteria"(100);Betaproteobacteria(100);Burkholderiales(100);Comamonadaceae(100);Acidovorax(100);											Otu0339	0	0	0	0	0	0	0	0	0	0	0	0	0	1
Otu0340	1	Bacteria(100);Firmicutes(100);Clostridia(100);Clostridiales(100);Ruminococcaceae(100);Oscillibacter(100);											Otu0340	0	0	0	0	0	0	0	0	0	0	0	0	0	1
Otu0341	1	Bacteria(100);Firmicutes(100);Clostridia(100);Clostridiales(100);unclassified(100);unclassified(100);											Otu0341	0	0	0	0	0	0	0	0	0	0	0	0	0	1
Otu0342	1	Bacteria(100);Firmicutes(100);Clostridia(100);Clostridiales(100);Ruminococcaceae(100);unclassified(100);											Otu0342	0	0	0	0	0	0	0	0	0	0	0	0	0	1
Otu0343	1	Bacteria(100);Firmicutes(100);Clostridia(100);Clostridiales(100);Lachnospiraceae(100);unclassified(100);											Otu0343	1	0	0	0	0	0	0	0	0	0	0	0	0	0
Otu0344	1	Bacteria(100);Firmicutes(100);Clostridia(100);Clostridiales(100);unclassified(100);unclassified(100);											Otu0344	1	0	0	0	0	0	0	0	0	0	0	0	0	0
Otu0345	1	Bacteria(100);Firmicutes(100);Clostridia(100);Clostridiales(100);Lachnospiraceae(100);unclassified(100);											Otu0345	1	0	0	0	0	0	0	0	0	0	0	0	0	0
Otu0346	1	Bacteria(100);Firmicutes(100);Clostridia(100);Clostridiales(100);Lachnospiraceae(100);unclassified(100);											Otu0346	1	0	0	0	0	0	0	0	0	0	0	0	0	0
Otu0347	1	Bacteria(100);Firmicutes(100);Bacilli(100);Bacillales(100);Bacillaceae_1(100);Anoxybacillus(100);											Otu0347	1	0	0	0	0	0	0	0	0	0	0	0	0	0
Otu0348	1	Bacteria(100);"Bacteroidetes"(100);"Bacteroidia"(100);"Bacteroidales"(100);"Prevotellaceae"(100);Prevotella(100);											Otu0348	1	0	0	0	0	0	0	0	0	0	0	0	0	0
Otu0349	1	Bacteria(100);Firmicutes(100);Clostridia(100);Clostridiales(100);Lachnospiraceae(100);unclassified(100);											Otu0349	1	0	0	0	0	0	0	0	0	0	0	0	0	0
Otu0350	1	Bacteria(100);Firmicutes(100);unclassified(100);unclassified(100);unclassified(100);unclassified(100);											Otu0350	1	0	0	0	0	0	0	0	0	0	0	0	0	0
Otu0351	1	Bacteria(100);Firmicutes(100);Clostridia(100);Clostridiales(100);Ruminococcaceae(100);unclassified(100);											Otu0351	1	0	0	0	0	0	0	0	0	0	0	0	0	0
Otu0352	1	Bacteria(100);Firmicutes(100);Clostridia(100);Clostridiales(100);Ruminococcaceae(100);unclassified(100);											Otu0352	1	0	0	0	0	0	0	0	0	0	0	0	0	0
Otu0353	1	Bacteria(100);Firmicutes(100);Clostridia(100);Clostridiales(100);unclassified(100);unclassified(100);											Otu0353	1	0	0	0	0	0	0	0	0	0	0	0	0	0
Otu0354	1	Bacteria(100);Firmicutes(100);Clostridia(100);Clostridiales(100);Lachnospiraceae(100);unclassified(100);											Otu0354	1	0	0	0	0	0	0	0	0	0	0	0	0	0
Otu0355	1	Bacteria(100);Firmicutes(100);Clostridia(100);Clostridiales(100);Lachnospiraceae(100);unclassified(100);											Otu0355	1	0	0	0	0	0	0	0	0	0	0	0	0	0
Otu0356	1	Bacteria(100);unclassified(100);unclassified(100);unclassified(100);unclassified(100);unclassified(100);											Otu0356	0	0	0	0	0	0	0	0	0	0	0	0	0	1
Otu0357	1	Bacteria(100);Firmicutes(100);Clostridia(100);Clostridiales(100);unclassified(100);unclassified(100);											Otu0357	0	0	0	0	0	0	0	0	0	0	0	0	0	1
Otu0358	1	Bacteria(100);Firmicutes(100);Clostridia(100);Clostridiales(100);Lachnospiraceae(100);unclassified(100);											Otu0358	0	0	0	0	0	0	0	0	0	0	0	0	0	1
Otu0359	1	Bacteria(100);unclassified(100);unclassified(100);unclassified(100);unclassified(100);unclassified(100);											Otu0359	0	0	0	0	0	0	0	0	0	0	0	0	0	1
Otu0360	1	Bacteria(100);"Bacteroidetes"(100);"Bacteroidia"(100);"Bacteroidales"(100);"Prevotellaceae"(100);Prevotella(100);											Otu0360	0	0	0	0	0	0	0	0	0	0	0	0	1	0
Otu0361	1	Bacteria(100);"Acidobacteria"(100);Acidobacteria_Gp4(100);Acidobacteria_Gp4_order_incertae_sedis(100);Acidobacteria_Gp4_family_incertae_sedis(100);Gp4(100);											Otu0361	0	0	0	0	0	0	0	0	0	0	0	0	1	0
Otu0362	1	Bacteria(100);Firmicutes(100);Bacilli(100);Bacillales(100);Paenibacillaceae_1(100);Brevibacillus(100);											Otu0362	0	0	0	0	0	0	0	0	0	0	0	0	1	0
Otu0363	1	Bacteria(100);"Bacteroidetes"(100);unclassified(100);unclassified(100);unclassified(100);unclassified(100);											Otu0363	0	0	0	0	0	0	0	0	0	0	0	0	1	0
Otu0364	1	Bacteria(100);Firmicutes(100);Clostridia(100);Clostridiales(100);Ruminococcaceae(100);unclassified(100);											Otu0364	0	0	0	0	0	0	0	0	0	0	0	1	0	0
Otu0365	1	Bacteria(100);"Actinobacteria"(100);Actinobacteria(100);Actinomycetales(100);Dermacoccaceae(100);Dermacoccus(100);											Otu0365	0	0	0	0	0	0	0	0	0	0	0	1	0	0
Otu0366	1	Bacteria(100);Firmicutes(100);Clostridia(100);Clostridiales(100);Clostridiaceae_1(100);unclassified(100);											Otu0366	0	0	0	0	0	0	0	0	0	0	0	1	0	0
Otu0367	1	Bacteria(100);Firmicutes(100);Clostridia(100);Clostridiales(100);Ruminococcaceae(100);unclassified(100);											Otu0367	0	0	0	0	0	0	0	0	0	0	0	1	0	0
Otu0368	1	Bacteria(100);"Proteobacteria"(100);unclassified(100);unclassified(100);unclassified(100);unclassified(100);											Otu0368	0	0	0	0	0	0	0	0	0	0	0	1	0	0
Otu0369	1	Bacteria(100);Firmicutes(100);Erysipelotrichia(100);Erysipelotrichales(100);Erysipelotrichaceae(100);Turicibacter(100);											Otu0369	0	0	0	0	0	0	0	0	0	0	0	1	0	0
Otu0370	1	Bacteria(100);Firmicutes(100);Clostridia(100);Clostridiales(100);Ruminococcaceae(100);unclassified(100);											Otu0370	0	0	0	0	0	0	0	0	0	0	0	1	0	0
Otu0371	1	Bacteria(100);Firmicutes(100);Bacilli(100);Lactobacillales(100);Lactobacillaceae(100);unclassified(100);											Otu0371	0	0	0	0	0	0	0	0	0	0	0	1	0	0
Otu0372	1	Bacteria(100);"Bacteroidetes"(100);unclassified(100);unclassified(100);unclassified(100);unclassified(100);											Otu0372	0	0	0	0	0	0	0	0	0	0	1	0	0	0
Otu0373	1	Bacteria(100);Firmicutes(100);Clostridia(100);Clostridiales(100);unclassified(100);unclassified(100);											Otu0373	0	0	0	0	0	0	0	0	0	0	1	0	0	0
Otu0374	1	Bacteria(100);"Bacteroidetes"(100);unclassified(100);unclassified(100);unclassified(100);unclassified(100);											Otu0374	0	0	0	0	0	0	0	0	0	0	1	0	0	0
Otu0375	1	Bacteria(100);Firmicutes(100);Clostridia(100);Clostridiales(100);Lachnospiraceae(100);unclassified(100);											Otu0375	0	0	0	0	0	0	0	0	0	0	1	0	0	0
Otu0376	1	Bacteria(100);"Proteobacteria"(100);Alphaproteobacteria(100);Rhizobiales(100);Methylobacteriaceae(100);Methylobacterium(100);											Otu0376	0	0	0	0	0	0	0	0	0	0	1	0	0	0
Otu0377	1	Bacteria(100);"Proteobacteria"(100);Gammaproteobacteria(100);"Enterobacteriales"(100);Enterobacteriaceae(100);unclassified(100);											Otu0377	0	0	0	0	0	0	0	0	0	0	1	0	0	0
Otu0378	1	Bacteria(100);unclassified(100);unclassified(100);unclassified(100);unclassified(100);unclassified(100);											Otu0378	0	0	0	0	0	0	0	0	0	0	1	0	0	0
Otu0379	1	Bacteria(100);"Proteobacteria"(100);Gammaproteobacteria(100);"Enterobacteriales"(100);Enterobacteriaceae(100);Escherichia_Shigella(100);											Otu0379	0	0	0	0	0	0	0	0	0	0	1	0	0	0
Otu0380	1	Bacteria(100);Firmicutes(100);Bacilli(100);Lactobacillales(100);Lactobacillaceae(100);Lactobacillus(100);											Otu0380	0	0	0	0	0	0	0	0	0	0	1	0	0	0
Otu0381	1	Bacteria(100);"Bacteroidetes"(100);unclassified(100);unclassified(100);unclassified(100);unclassified(100);											Otu0381	0	0	0	0	0	0	0	0	0	0	1	0	0	0
Otu0382	1	Bacteria(100);"Bacteroidetes"(100);unclassified(100);unclassified(100);unclassified(100);unclassified(100);											Otu0382	0	0	0	0	0	0	0	0	0	0	1	0	0	0
Otu0383	1	Bacteria(100);"Bacteroidetes"(100);unclassified(100);unclassified(100);unclassified(100);unclassified(100);											Otu0383	0	0	0	0	0	0	0	0	0	0	1	0	0	0
Otu0384	1	Bacteria(100);"Actinobacteria"(100);Actinobacteria(100);Actinomycetales(100);Actinomycetaceae(100);Actinomyces(100);											Otu0384	0	0	0	0	0	0	0	0	0	0	1	0	0	0
Otu0385	1	Bacteria(100);"Bacteroidetes"(100);unclassified(100);unclassified(100);unclassified(100);unclassified(100);											Otu0385	0	0	0	0	0	0	0	0	0	0	1	0	0	0
Otu0386	1	Bacteria(100);Firmicutes(100);Erysipelotrichia(100);Erysipelotrichales(100);Erysipelotrichaceae(100);unclassified(100);											Otu0386	0	0	0	0	0	0	0	0	0	0	0	1	0	0
Otu0387	1	Bacteria(100);Firmicutes(100);Erysipelotrichia(100);Erysipelotrichales(100);Erysipelotrichaceae(100);Turicibacter(100);											Otu0387	0	0	0	0	0	0	0	0	0	0	0	1	0	0
Otu0388	1	Bacteria(100);Firmicutes(100);Clostridia(100);Clostridiales(100);Lachnospiraceae(100);unclassified(100);											Otu0388	0	0	0	0	0	0	0	0	0	0	0	1	0	0
Otu0389	1	Bacteria(100);Firmicutes(100);Clostridia(100);Clostridiales(100);unclassified(100);unclassified(100);											Otu0389	0	0	0	0	0	0	0	0	0	0	0	0	0	1
Otu0390	1	Bacteria(100);Firmicutes(100);Clostridia(100);Clostridiales(100);Lachnospiraceae(100);unclassified(100);											Otu0390	0	0	0	0	0	0	0	0	0	0	0	0	0	1
Otu0391	1	Bacteria(100);Firmicutes(100);Clostridia(100);Clostridiales(100);Lachnospiraceae(100);unclassified(100);											Otu0391	0	0	0	0	0	0	0	0	0	0	0	0	0	1
Otu0392	1	Bacteria(100);unclassified(100);unclassified(100);unclassified(100);unclassified(100);unclassified(100);											Otu0392	0	0	0	0	0	0	0	0	0	0	0	0	0	1
Otu0393	1	Bacteria(100);Firmicutes(100);Clostridia(100);Clostridiales(100);Lachnospiraceae(100);unclassified(100);											Otu0393	0	0	0	0	0	0	0	0	0	0	0	0	0	1
Otu0394	1	Bacteria(100);Firmicutes(100);Clostridia(100);Clostridiales(100);Lachnospiraceae(100);unclassified(100);											Otu0394	0	0	0	0	0	0	0	0	0	0	0	0	0	1
Otu0395	1	Bacteria(100);Firmicutes(100);Clostridia(100);Clostridiales(100);Lachnospiraceae(100);unclassified(100);											Otu0395	0	0	0	0	0	0	0	0	0	0	0	0	0	1
Otu0396	1	Bacteria(100);Firmicutes(100);unclassified(100);unclassified(100);unclassified(100);unclassified(100);											Otu0396	0	0	0	0	0	0	0	0	0	0	0	0	0	1
Otu0397	1	Bacteria(100);Firmicutes(100);Clostridia(100);Clostridiales(100);Ruminococcaceae(100);unclassified(100);											Otu0397	0	0	0	0	0	0	0	0	0	0	0	0	0	1
Otu0398	1	Bacteria(100);Firmicutes(100);Clostridia(100);Clostridiales(100);Lachnospiraceae(100);unclassified(100);											Otu0398	0	0	0	0	0	0	0	0	0	0	0	0	0	1
Otu0399	1	Bacteria(100);Firmicutes(100);Clostridia(100);Clostridiales(100);Lachnospiraceae(100);unclassified(100);											Otu0399	0	0	0	0	0	0	0	0	0	0	0	0	0	1
Otu0400	1	Bacteria(100);Firmicutes(100);Clostridia(100);Clostridiales(100);Lachnospiraceae(100);unclassified(100);											Otu0400	0	0	0	0	0	0	0	0	0	0	0	0	0	1
Otu0401	1	Bacteria(100);Firmicutes(100);Clostridia(100);Clostridiales(100);Ruminococcaceae(100);unclassified(100);											Otu0401	0	0	0	0	0	0	0	0	0	0	0	0	0	1
Otu0402	1	Bacteria(100);Firmicutes(100);Clostridia(100);Clostridiales(100);Lachnospiraceae(100);unclassified(100);											Otu0402	0	0	0	0	0	0	0	0	0	0	0	0	0	1
Otu0403	1	Bacteria(100);Firmicutes(100);Clostridia(100);Clostridiales(100);unclassified(100);unclassified(100);											Otu0403	0	0	0	0	0	0	0	0	0	0	0	0	0	1
Otu0404	1	Bacteria(100);unclassified(100);unclassified(100);unclassified(100);unclassified(100);unclassified(100);											Otu0404	0	0	0	0	0	0	0	0	0	0	0	0	0	1
Otu0405	1	Bacteria(100);Firmicutes(100);Clostridia(100);Clostridiales(100);Lachnospiraceae(100);unclassified(100);											Otu0405	0	0	0	0	0	0	0	0	0	0	0	0	0	1
Otu0406	1	Bacteria(100);Firmicutes(100);Clostridia(100);Clostridiales(100);Lachnospiraceae(100);unclassified(100);											Otu0406	0	0	0	0	0	0	0	0	0	0	0	0	0	1
Otu0407	1	Bacteria(100);Firmicutes(100);Clostridia(100);Clostridiales(100);Lachnospiraceae(100);unclassified(100);											Otu0407	0	0	0	0	0	0	0	0	0	0	0	0	0	1
Otu0408	1	Bacteria(100);Firmicutes(100);Clostridia(100);Clostridiales(100);Lachnospiraceae(100);unclassified(100);											Otu0408	0	0	0	0	0	0	0	0	0	0	0	0	0	1
Otu0409	1	Bacteria(100);Firmicutes(100);Clostridia(100);Clostridiales(100);Lachnospiraceae(100);unclassified(100);											Otu0409	0	0	0	0	0	0	0	0	0	0	0	0	0	1
Otu0410	1	Bacteria(100);Firmicutes(100);Clostridia(100);Clostridiales(100);unclassified(100);unclassified(100);											Otu0410	0	0	0	0	0	0	0	0	0	0	0	0	0	1
Otu0411	1	Bacteria(100);Firmicutes(100);Clostridia(100);Clostridiales(100);Lachnospiraceae(100);unclassified(100);											Otu0411	0	0	0	0	0	0	0	0	0	0	0	0	0	1
Otu0412	1	Bacteria(100);unclassified(100);unclassified(100);unclassified(100);unclassified(100);unclassified(100);											Otu0412	0	0	0	0	0	0	0	0	0	0	0	0	0	1
Otu0413	1	Bacteria(100);Firmicutes(100);Clostridia(100);Clostridiales(100);Ruminococcaceae(100);Oscillibacter(100);											Otu0413	0	0	0	0	0	0	0	0	0	0	0	0	0	1
Otu0414	1	Bacteria(100);unclassified(100);unclassified(100);unclassified(100);unclassified(100);unclassified(100);											Otu0414	0	0	0	0	0	0	0	0	0	0	0	0	0	1
Otu0415	1	Bacteria(100);unclassified(100);unclassified(100);unclassified(100);unclassified(100);unclassified(100);											Otu0415	0	0	0	0	0	0	0	0	0	0	0	0	0	1
Otu0416	1	Bacteria(100);Firmicutes(100);Clostridia(100);Clostridiales(100);Ruminococcaceae(100);unclassified(100);											Otu0416	0	0	0	0	0	0	0	0	0	0	0	0	0	1
Otu0417	1	Bacteria(100);Firmicutes(100);Clostridia(100);Clostridiales(100);Lachnospiraceae(100);unclassified(100);											Otu0417	0	0	0	0	0	0	0	0	0	0	0	0	0	1
Otu0418	1	Bacteria(100);"Bacteroidetes"(100);"Bacteroidia"(100);"Bacteroidales"(100);"Prevotellaceae"(100);unclassified(100);											Otu0418	0	0	0	0	0	0	0	0	0	0	0	0	0	1
Otu0419	1	Bacteria(100);Firmicutes(100);Clostridia(100);Clostridiales(100);Ruminococcaceae(100);unclassified(100);											Otu0419	0	0	0	0	0	0	0	0	0	0	0	0	0	1
Otu0420	1	Bacteria(100);Firmicutes(100);Clostridia(100);Clostridiales(100);Ruminococcaceae(100);Oscillibacter(100);											Otu0420	0	0	0	0	0	0	0	0	0	0	0	0	0	1
Otu0421	1	Bacteria(100);Firmicutes(100);Clostridia(100);Clostridiales(100);Ruminococcaceae(100);unclassified(100);											Otu0421	0	0	0	0	0	0	0	0	0	0	0	0	0	1
Otu0422	1	Bacteria(100);"Acidobacteria"(100);Acidobacteria_Gp1(100);Acidobacteria_Gp1_order_incertae_sedis(100);Acidobacteria_Gp1_family_incertae_sedis(100);Gp1(100);											Otu0422	0	1	0	0	0	0	0	0	0	0	0	0	0	0
Otu0423	1	Bacteria(100);Firmicutes(100);Bacilli(100);Lactobacillales(100);Lactobacillaceae(100);Lactobacillus(100);											Otu0423	0	0	0	0	0	0	0	0	0	0	0	0	0	0
Otu0424	1	Bacteria(100);"Proteobacteria"(100);Gammaproteobacteria(100);"Enterobacteriales"(100);Enterobacteriaceae(100);Pantoea(100);											Otu0424	0	0	0	0	0	0	0	0	0	0	0	0	0	0
Otu0425	1	Bacteria(100);"Proteobacteria"(100);Gammaproteobacteria(100);"Enterobacteriales"(100);Enterobacteriaceae(100);Escherichia_Shigella(100);											Otu0425	0	0	0	0	0	0	0	0	0	0	0	0	0	0
Otu0426	1	Bacteria(100);"Proteobacteria"(100);Gammaproteobacteria(100);"Enterobacteriales"(100);Enterobacteriaceae(100);unclassified(100);											Otu0426	0	0	0	0	0	0	0	0	0	0	0	0	0	0
Otu0427	1	Bacteria(100);Firmicutes(100);Bacilli(100);Lactobacillales(100);Enterococcaceae(100);Enterococcus(100);											Otu0427	0	0	0	0	0	0	0	0	0	0	0	0	0	0
Otu0428	1	Bacteria(100);"Proteobacteria"(100);Alphaproteobacteria(100);Rhodobacterales(100);Rhodobacteraceae(100);Amaricoccus(100);											Otu0428	0	1	0	0	0	0	0	0	0	0	0	0	0	0
Otu0429	1	Bacteria(100);"Proteobacteria"(100);Gammaproteobacteria(100);Alteromonadales(100);Alteromonadaceae(100);Salinimonas(100);											Otu0429	0	0	0	0	0	0	0	0	0	0	0	0	0	0
Otu0430	1	Bacteria(100);Firmicutes(100);Bacilli(100);Lactobacillales(100);unclassified(100);unclassified(100);											Otu0430	0	0	1	0	0	0	0	0	0	0	0	0	0	0
Otu0431	1	Bacteria(100);"Proteobacteria"(100);Gammaproteobacteria(100);"Enterobacteriales"(100);Enterobacteriaceae(100);Escherichia_Shigella(100);											Otu0431	0	0	0	0	0	0	0	0	0	0	0	0	0	0
Otu0432	1	Bacteria(100);"Proteobacteria"(100);Gammaproteobacteria(100);"Enterobacteriales"(100);Enterobacteriaceae(100);Escherichia_Shigella(100);											Otu0432	0	0	0	0	0	0	0	0	0	0	0	0	0	0
Otu0433	1	Bacteria(100);Firmicutes(100);Clostridia(100);Clostridiales(100);Ruminococcaceae(100);unclassified(100);											Otu0433	0	0	1	0	0	0	0	0	0	0	0	0	0	0
Otu0434	1	Bacteria(100);"Bacteroidetes"(100);"Bacteroidia"(100);"Bacteroidales"(100);unclassified(100);unclassified(100);											Otu0434	0	1	0	0	0	0	0	0	0	0	0	0	0	0
Otu0435	1	Bacteria(100);"Bacteroidetes"(100);unclassified(100);unclassified(100);unclassified(100);unclassified(100);											Otu0435	0	0	0	0	0	0	0	0	0	0	0	0	0	0
Otu0436	1	Bacteria(100);Firmicutes(100);Clostridia(100);Clostridiales(100);Lachnospiraceae(100);unclassified(100);											Otu0436	0	0	0	0	0	0	0	0	0	0	0	0	0	0
Otu0437	1	Bacteria(100);"Proteobacteria"(100);Gammaproteobacteria(100);"Enterobacteriales"(100);Enterobacteriaceae(100);unclassified(100);											Otu0437	0	0	0	0	0	0	0	0	0	0	0	0	0	0
Otu0438	1	Bacteria(100);Firmicutes(100);Clostridia(100);Clostridiales(100);Clostridiales_Incertae_Sedis_XI(100);Anaerococcus(100);											Otu0438	0	0	0	0	0	0	0	0	0	0	0	0	0	0
Otu0439	1	Bacteria(100);"Proteobacteria"(100);Gammaproteobacteria(100);"Enterobacteriales"(100);Enterobacteriaceae(100);Escherichia_Shigella(100);											Otu0439	0	0	0	0	0	0	0	0	0	0	0	0	0	0
Otu0440	1	Bacteria(100);"Bacteroidetes"(100);"Bacteroidia"(100);"Bacteroidales"(100);unclassified(100);unclassified(100);											Otu0440	0	1	0	0	0	0	0	0	0	0	0	0	0	0
Otu0441	1	Bacteria(100);"Proteobacteria"(100);Betaproteobacteria(100);unclassified(100);unclassified(100);unclassified(100);											Otu0441	0	0	0	0	0	0	0	0	0	0	0	0	0	0
Otu0442	1	Bacteria(100);Firmicutes(100);Clostridia(100);Clostridiales(100);Lachnospiraceae(100);Lachnospiracea_incertae_sedis(100);											Otu0442	0	0	0	0	0	0	0	0	0	0	0	0	0	0
Otu0443	1	Bacteria(100);Firmicutes(100);Clostridia(100);Clostridiales(100);Lachnospiraceae(100);Roseburia(100);											Otu0443	0	1	0	0	0	0	0	0	0	0	0	0	0	0
Otu0444	1	Bacteria(100);"Bacteroidetes"(100);unclassified(100);unclassified(100);unclassified(100);unclassified(100);											Otu0444	0	0	1	0	0	0	0	0	0	0	0	0	0	0
Otu0445	1	Bacteria(100);"Proteobacteria"(100);Gammaproteobacteria(100);"Enterobacteriales"(100);Enterobacteriaceae(100);unclassified(100);											Otu0445	0	1	0	0	0	0	0	0	0	0	0	0	0	0
Otu0446	1	Bacteria(100);Firmicutes(100);Clostridia(100);Clostridiales(100);unclassified(100);unclassified(100);											Otu0446	0	0	1	0	0	0	0	0	0	0	0	0	0	0
Otu0447	1	Bacteria(100);"Actinobacteria"(100);Actinobacteria(100);Actinomycetales(100);Corynebacteriaceae(100);Corynebacterium(100);											Otu0447	0	0	0	0	0	0	0	0	0	0	0	0	0	0
Otu0448	1	Bacteria(100);Firmicutes(100);Clostridia(100);Clostridiales(100);Lachnospiraceae(100);Lachnospiracea_incertae_sedis(100);											Otu0448	0	1	0	0	0	0	0	0	0	0	0	0	0	0
Otu0449	1	Bacteria(100);Firmicutes(100);unclassified(100);unclassified(100);unclassified(100);unclassified(100);											Otu0449	0	1	0	0	0	0	0	0	0	0	0	0	0	0
Otu0450	1	Bacteria(100);Firmicutes(100);Clostridia(100);Clostridiales(100);unclassified(100);unclassified(100);											Otu0450	0	0	0	0	0	0	0	0	0	0	0	0	0	0
Otu0451	1	Bacteria(100);Firmicutes(100);Bacilli(100);Lactobacillales(100);Enterococcaceae(100);Enterococcus(100);											Otu0451	0	0	0	0	0	0	0	0	0	0	0	0	0	0
Otu0452	1	Bacteria(100);Firmicutes(100);Bacilli(100);Lactobacillales(100);Streptococcaceae(100);Streptococcus(100);											Otu0452	0	0	0	0	0	0	0	0	0	0	0	0	0	0
Otu0453	1	Bacteria(100);"Actinobacteria"(100);Actinobacteria(100);Coriobacteriales(100);Coriobacteriaceae(100);unclassified(100);											Otu0453	0	1	0	0	0	0	0	0	0	0	0	0	0	0
Otu0454	1	Bacteria(100);"Proteobacteria"(100);Gammaproteobacteria(100);"Enterobacteriales"(100);Enterobacteriaceae(100);Escherichia_Shigella(100);											Otu0454	0	0	0	0	0	0	0	0	0	0	0	0	0	0
Otu0455	1	Bacteria(100);"Actinobacteria"(100);Actinobacteria(100);Actinomycetales(100);Microbacteriaceae(100);Zimmermannella(100);											Otu0455	0	0	0	0	0	0	0	0	0	0	0	0	0	0
Otu0456	1	Bacteria(100);"Proteobacteria"(100);Gammaproteobacteria(100);"Enterobacteriales"(100);Enterobacteriaceae(100);Escherichia_Shigella(100);											Otu0456	0	0	0	0	0	0	0	0	0	0	0	0	0	0
Otu0457	1	Bacteria(100);"Deinococcus-Thermus"(100);Deinococci(100);Thermales(100);Thermaceae(100);Thermus(100);											Otu0457	0	0	0	0	0	0	0	0	0	0	0	0	0	0
Otu0458	1	Bacteria(100);"Bacteroidetes"(100);unclassified(100);unclassified(100);unclassified(100);unclassified(100);											Otu0458	0	0	0	0	0	0	0	0	0	0	0	0	0	0
Otu0459	1	Bacteria(100);"Actinobacteria"(100);Actinobacteria(100);Actinomycetales(100);Micrococcaceae(100);Arthrobacter(100);											Otu0459	0	1	0	0	0	0	0	0	0	0	0	0	0	0
Otu0460	1	Bacteria(100);"Proteobacteria"(100);Alphaproteobacteria(100);Sphingomonadales(100);Erythrobacteraceae(100);Porphyrobacter(100);											Otu0460	0	1	0	0	0	0	0	0	0	0	0	0	0	0
Otu0461	1	Bacteria(100);Firmicutes(100);Clostridia(100);Clostridiales(100);unclassified(100);unclassified(100);											Otu0461	0	0	0	0	0	0	0	0	0	0	0	0	0	0
Otu0462	1	Bacteria(100);Firmicutes(100);Clostridia(100);Clostridiales(100);Lachnospiraceae(100);unclassified(100);											Otu0462	0	1	0	0	0	0	0	0	0	0	0	0	0	0
Otu0463	1	Bacteria(100);"Bacteroidetes"(100);"Bacteroidia"(100);"Bacteroidales"(100);unclassified(100);unclassified(100);											Otu0463	0	1	0	0	0	0	0	0	0	0	0	0	0	0
Otu0464	1	Bacteria(100);"Proteobacteria"(100);Betaproteobacteria(100);Burkholderiales(100);unclassified(100);unclassified(100);											Otu0464	0	1	0	0	0	0	0	0	0	0	0	0	0	0
Otu0465	1	Bacteria(100);Firmicutes(100);Bacilli(100);Bacillales(100);Staphylococcaceae(100);Staphylococcus(100);											Otu0465	0	1	0	0	0	0	0	0	0	0	0	0	0	0
Otu0466	1	Bacteria(100);Firmicutes(100);Clostridia(100);Clostridiales(100);Lachnospiraceae(100);Blautia(100);											Otu0466	0	1	0	0	0	0	0	0	0	0	0	0	0	0
